# Supplementary material for: Deciphering the response of Mycobacterium smegmatis to nitrogen stress using bipartite active modules
Source: BMC Genomics. 2013 Jul 2;14:436. doi: 10.1186/1471-2164-14-436 (PMC3706326; doi:10.1186/1471-2164-14-436)
Supplement: Additional file 1 — An Excel file containing the average expression ratios for all analysed genes in nitrogen limiting (Low) and nitrogen excess (High) conditions (n = 3). [file 1471-2164-14-436-S1.xlsx]

## Sheet: All analyzed genes
Accession Number	Expression Ratio Low NH4 (11 vs 10 hrs)	P value (11 vs 10 hrs)	Expression Ratio High NH4 (11 vs 10 hrs)	P value (11 vs 10 hrs)		Expression Ratio Low NH4 (12 vs 10 hrs)	P value (12 vs 10 hrs)	Expression Ratio High NH4 (12 vs 10 hrs)	P value (12 vs 10 hrs)		Expression Ratio Low NH4 (13 vs 10 hrs)	P value (13 vs 10 hrs)	Expression Ratio High NH4 (13 vs 10 hrs)	P value (13 vs 10 hrs)
MSMEG_0001	1.10441	0.077	1.08586	0.532		0.735827	0	1.06013	0.688		0.699085	0	0.96098	0.815
MSMEG_0002	1.11441	0.074	1.15776	0.08		1.02016	0.652	1.18854	0.06		0.883886	0.012	1.12771	0.163
MSMEG_0003	1.27277	0.047	0.966025	0.877		1.13242	0.154	0.98953	0.968		1.00416	0.962	1.13722	0.583
MSMEG_0004	1.28187	0.005	1.07054	0.634		1.0169	0.773	1.0472	0.771		0.990649	0.876	1.12959	0.429
MSMEG_0005	0.890172	0.184	1.03443	0.796		0.483844	0	1.05386	0.695		0.525371	0	0.928157	0.598
MSMEG_0006	0.921105	0.203	0.971225	0.793		0.421389	0	0.994598	0.968		0.431444	0	0.945998	0.651
MSMEG_0007	1.04859	0.57	0.985787	0.884		0.777146	0.001	0.957765	0.654		0.750256	0	1.04829	0.656
MSMEG_0009	1.12323	0.476	1.01096	0.968		0.552539	0	1.17159	0.565		0.752531	0.024	1.36117	0.268
MSMEG_0011	1.24914	0.006	1.44255	0.002		0.484939	0	1.31387	0.016		0.529662	0	1.22108	0.052
MSMEG_0012	1.22541	0.018	1.0573	0.649		0.60345	0	0.941787	0.639		0.612527	0	1.04462	0.771
MSMEG_0013	1.28665	0	1.10083	0.405		0.509885	0	0.959616	0.756		0.493334	0	0.965112	0.814
MSMEG_0014	2.14365	0	2.01328	0		0.490056	0	1.81914	0		0.53489	0	2.00073	0
MSMEG_0015	1.22977	0.004	1.12144	0.136		0.739329	0	1.10902	0.209		0.791255	0	1.16635	0.063
MSMEG_0016	2.06499	0	1.60655	0.037		0.601498	0	1.44132	0.108		0.68332	0.001	1.73274	0.019
MSMEG_0017	1.73634	0.001	1.42017	0.013		0.640179	0.001	1.06382	0.634		0.635701	0	1.28607	0.056
MSMEG_0018	1.647	0	1.37059	0.044		0.781218	0.008	1.18039	0.28		0.837865	0.042	1.39451	0.037
MSMEG_0019	1.5877	0	1.61567	0.001		0.716031	0	1.31064	0.029		0.655002	0	1.32936	0.019
MSMEG_0020	1.94601	0	2.11154	0.001		0.487742	0	1.59022	0.016		0.499243	0	1.62085	0.01
MSMEG_0021	1.51829	0.008	2.25706	0.001		0.644467	0.001	1.68408	0.023		0.658598	0.001	1.29639	0.213
MSMEG_0022	1.51264	0.002	1.90702	0.004		0.702076	0.001	1.41445	0.089		0.58151	0	1.42475	0.072
MSMEG_0023	0.835479	0.052	0.789463	0.044		1.01147	0.865	0.908991	0.399		0.826581	0.01	1.00631	0.967
MSMEG_0024	0.88545	0.203	0.852679	0.072		0.71255	0	0.979188	0.832		0.586306	0	1.01774	0.874
MSMEG_0025	1.01726	0.865	1.06845	0.518		0.458795	0	1.02798	0.819		0.445703	0	0.992536	0.959
MSMEG_0026	1.0828	0.66	1.27377	0.103		0.716255	0.014	1.29396	0.11		0.680358	0.006	1.14626	0.395
MSMEG_0027	0.992587	0.947	0.917775	0.316		1.3012	0.001	0.932472	0.45		1.12287	0.08	1.00679	0.955
MSMEG_0028	1.12439	0.199	0.89487	0.466		0.710677	0	0.936285	0.698		0.807373	0.006	1.01351	0.95
MSMEG_0029	0.933325	0.471	0.803209	0.124		1.37999	0	0.935177	0.661		1.05408	0.444	0.960787	0.826
MSMEG_0030	1.12179	0.11	1.09317	0.282		0.716865	0	1.1179	0.223		0.820424	0.002	1.22379	0.033
MSMEG_0031	1.05111	0.482	1.15315	0.071		0.801453	0.001	1.12996	0.138		0.957114	0.388	1.0965	0.256
MSMEG_0032	1.05427	0.663	0.994351	0.955		0.663879	0	1.13054	0.219		0.90173	0.21	1.14095	0.181
MSMEG_0033	1.12069	0.21	1.02745	0.755		0.793503	0.004	0.951777	0.567		0.890462	0.094	1.0573	0.547
MSMEG_0034	1.05488	0.326	1.12527	0.088		0.92276	0.055	1.14021	0.082		1.02053	0.614	1.16342	0.041
MSMEG_0035	1.03231	0.687	0.964885	0.664		1.14617	0.018	0.951704	0.558		1.06717	0.221	1.13092	0.148
MSMEG_0036	1.04787	0.583	0.82998	0.342		1.15432	0.025	0.813821	0.331		1.44504	0	1.06173	0.816
MSMEG_0038	1.05318	0.678	0.906491	0.542		0.965503	0.677	1.04331	0.821		1.08732	0.317	1.21028	0.274
MSMEG_0039	1.03286	0.559	1.00312	0.971		1.00812	0.837	0.986526	0.894		0.874552	0.004	1.03882	0.708
MSMEG_0040	1.07061	0.312	1.15835	0.277		0.86898	0.011	0.949975	0.74		0.730127	0	1.06661	0.702
MSMEG_0041	0.971045	0.703	0.891611	0.345		0.821831	0.002	0.913328	0.493		0.748712	0	0.98091	0.911
MSMEG_0042	0.970843	0.63	0.986606	0.905		1.28742	0	1.04219	0.713		1.20583	0.001	1.04806	0.706
MSMEG_0043	1.03397	0.694	1.00122	0.99		0.756911	0	1.02321	0.832		0.788071	0.001	1.09161	0.389
MSMEG_0044	1.1775	0.215	0.882377	0.493		0.981606	0.85	0.958427	0.847		1.23005	0.044	1.18428	0.409
MSMEG_0045	1.0479	0.62	0.925367	0.637		0.892989	0.091	0.956508	0.81		1.07862	0.246	1.11171	0.565
MSMEG_0046	1.04783	0.62	0.983997	0.864		0.790665	0.003	0.998726	0.991		0.908348	0.143	1.03231	0.77
MSMEG_0047	0.976816	0.809	1.1229	0.161		0.774731	0.001	1.03153	0.739		0.686617	0	0.970308	0.773
MSMEG_0048	1.11449	0.154	1.15333	0.091		0.464726	0	1.14927	0.124		0.442222	0	1.14869	0.115
MSMEG_0049	1.08313	0.158	1.04912	0.446		1.24292	0	1.0545	0.433		0.99992	0.999	1.05636	0.44
MSMEG_0050	1.07493	0.314	0.899977	0.476		2.2841	0	0.906059	0.539		2.08686	0	1.08729	0.638
MSMEG_0051	1.23585	0.204	0.830699	0.208		1.47117	0.006	0.885064	0.438		2.87973	0	1.07759	0.677
MSMEG_0052	1.07981	0.405	1.03819	0.679		1.03151	0.645	1.05787	0.544		1.17323	0.026	1.14034	0.16
MSMEG_0053	1.02867	0.653	1.0873	0.293		0.911809	0.04	1.11072	0.232		1.00471	0.916	1.07124	0.448
MSMEG_0054	1.06582	0.611	1.21729	0.029		0.910187	0.277	1.16969	0.083		1.06954	0.436	1.13982	0.127
MSMEG_0055	1.17818	0.069	1.0997	0.388		0.809411	0.005	1.12061	0.336		0.947066	0.404	1.22943	0.089
MSMEG_0056	1.07148	0.5	1.46921	0.019		0.524968	0	1.29858	0.097		0.588456	0	1.1205	0.471
MSMEG_0057	1.08858	0.21	1.29811	0.033		0.758	0	1.21227	0.114		0.894687	0.037	1.04323	0.758
MSMEG_0058	1.08809	0.174	1.33215	0.032		0.713041	0	1.26172	0.084		0.837203	0.002	1.07459	0.606
MSMEG_0059	1.16713	0.019	1.1992	0.061		0.748324	0	1.16001	0.138		0.839021	0.002	1.09126	0.388
MSMEG_0060	1.12915	0.058	1.27828	0.015		0.649687	0	1.18624	0.078		0.776805	0	1.06438	0.524
MSMEG_0061	1.0809	0.235	1.34169	0.031		0.76156	0	1.2726	0.08		0.867835	0.01	1.12255	0.39
MSMEG_0062	1.09997	0.16	1.28732	0.034		0.617196	0	1.28442	0.043		0.767231	0	1.17819	0.152
MSMEG_0063	0.906557	0.507	1.28083	0.11		1.03734	0.731	1.10598	0.534		0.899979	0.32	0.779695	0.127
MSMEG_0064	0.97238	0.846	1.19605	0.156		1.00628	0.944	1.00993	0.955		0.960595	0.654	0.766326	0.055
MSMEG_0065	0.956235	0.467	1.04974	0.548		1.05449	0.231	1.04094	0.649		1.07131	0.126	1.01552	0.887
MSMEG_0066	1.00766	0.939	0.989065	0.904		1.08742	0.147	1.00527	0.961		1.11647	0.063	1.03049	0.772
MSMEG_0067	0.990355	0.95	1.26494	0.147		0.890552	0.199	1.00974	0.964		0.828204	0.046	0.802186	0.202
MSMEG_0068	1.01886	0.828	1.25123	0.098		0.721019	0	1.1007	0.493		0.711099	0	0.868229	0.326
MSMEG_0069	0.902254	0.372	1.27686	0.174		0.766765	0.006	1.39091	0.102		0.759421	0.005	1.22853	0.291
MSMEG_0070	0.910213	0.59	1.29568	0.136		0.665341	0.004	1.51223	0.039		0.617859	0.001	1.39568	0.074
MSMEG_0071	0.916379	0.358	1.11028	0.398		0.657134	0	1.28178	0.082		0.655151	0	1.15795	0.28
MSMEG_0072	0.543392	0	0.531253	0.013		0.479436	0	0.651266	0.079		0.424719	0	0.575209	0.024
MSMEG_0074	1.14022	0.116	0.912597	0.551		0.578418	0	0.936147	0.697		0.662755	0	1.14135	0.439
MSMEG_0076	1.10124	0.128	1.3674	0.012		0.892071	0.023	1.44397	0.006		0.848018	0.003	1.32703	0.019
MSMEG_0077	1.07044	0.65	1.33939	0.042		0.71428	0.005	1.54954	0.007		0.726158	0.006	1.48822	0.01
MSMEG_0078	1.02526	0.861	1.42728	0.021		0.472232	0	1.50287	0.012		0.493676	0	1.28123	0.086
MSMEG_0079	0.999248	0.995	1.13441	0.14		0.338999	0	1.14875	0.135		0.389996	0	1.06489	0.516
MSMEG_0080	1.12564	0.352	1.19586	0.077		0.437337	0	1.10783	0.318		0.517744	0	1.00446	0.975
MSMEG_0081	0.885084	0.45	1.37962	0.061		0.571842	0	1.3888	0.073		0.497082	0	0.854673	0.379
MSMEG_0082	1.0271	0.767	1.19234	0.035		0.610027	0	1.20679	0.032		0.63649	0	1.00192	0.987
MSMEG_0083	1.14465	0.039	1.25241	0.014		0.750218	0	1.10658	0.226		0.770001	0	1.02847	0.774
MSMEG_0084	1.04376	0.63	1.01005	0.95		0.344965	0	1.19177	0.241		0.44367	0	0.984739	0.938
MSMEG_0085	1.0865	0.368	0.956809	0.794		0.54289	0	0.91764	0.61		0.564913	0	0.742733	0.079
MSMEG_0086	1.12827	0.117	1.21061	0.062		0.392455	0	1.28216	0.029		0.458496	0	1.18851	0.097
MSMEG_0087	1.21023	0.036	1.20669	0.092		0.284645	0	1.26991	0.055		0.367075	0	1.18316	0.148
MSMEG_0088	1.62747	0.134	1.08637	0.868		0.691448	0.13	1.11587	0.838		0.711833	0.161	0.658881	0.407
MSMEG_0089	1.0087	0.926	0.85655	0.282		0.79706	0.001	1.00429	0.982		0.768767	0	0.908637	0.573
MSMEG_0090	1.06472	0.481	0.85054	0.222		1.87322	0	0.869105	0.323		1.88978	0	1.06882	0.681
MSMEG_0091	0.942227	0.427	0.969379	0.768		0.873762	0.022	1.16972	0.145		0.908467	0.086	1.17761	0.122
MSMEG_0092	0.98249	0.945	0.924935	0.599		0.326583	0	1.09955	0.544		0.349684	0	1.1032	0.561
MSMEG_0093	1.02783	0.708	0.963298	0.704		0.724257	0	1.05215	0.615		0.631367	0	1.14409	0.179
MSMEG_0094	0.995478	0.978	1.03503	0.794		1.28364	0.007	1.01289	0.936		1.09273	0.279	1.03752	0.814
MSMEG_0095	1.04821	0.464	0.958787	0.649		1.16757	0.004	1.01468	0.894		0.88713	0.018	1.12787	0.21
MSMEG_0096	1.12063	0.204	1.22306	0.091		0.60926	0	1.12841	0.322		0.452059	0	1.00752	0.964
MSMEG_0097	1.13656	0.384	1.34356	0.045		0.860593	0.166	1.04723	0.762		0.650688	0.001	0.960008	0.813
MSMEG_0098	0.965719	0.759	0.96865	0.777		0.877752	0.085	0.848021	0.152		0.701853	0	0.871255	0.222
MSMEG_0099	0.74984	0.114	0.840766	0.437		0.576667	0.001	0.76666	0.273		0.591041	0.001	0.605689	0.045
MSMEG_0100	1.10624	0.16	0.872783	0.303		0.928143	0.164	0.831073	0.207		0.777783	0	0.930668	0.656
MSMEG_0101	1.0156	0.872	0.939114	0.469		0.86783	0.025	0.982176	0.865		1.04843	0.418	1.082	0.419
MSMEG_0102	1.12037	0.123	0.970987	0.803		0.863613	0.014	0.911319	0.421		0.627056	0	0.960309	0.77
MSMEG_0103	1.1543	0.227	1.01853	0.913		1.7077	0	0.891193	0.47		1.08178	0.371	1.07165	0.707
MSMEG_0104	0.929336	0.294	0.867531	0.335		0.902584	0.057	0.890873	0.47		0.883712	0.026	1.03705	0.856
MSMEG_0105	0.976124	0.836	0.896759	0.273		0.858242	0.045	0.920619	0.44		0.814965	0.011	0.883661	0.257
MSMEG_0106	1.01124	0.9	0.938824	0.599		0.959654	0.44	0.983462	0.912		0.98329	0.756	0.967432	0.829
MSMEG_0107	1.09169	0.372	1.16344	0.119		1.654	0	1.18756	0.106		1.88022	0	1.25021	0.035
MSMEG_0108	1.19206	0.047	1.21527	0.07		0.575707	0	1.16134	0.179		0.533984	0	1.14227	0.227
MSMEG_0109	1.11151	0.062	1.36015	0.064		0.533239	0	1.22811	0.226		0.473612	0	1.08076	0.682
MSMEG_0110	1.09317	0.506	1.31945	0.1		0.676797	0.001	1.31884	0.126		0.63846	0	1.02489	0.913
MSMEG_0111	1.26729	0.058	1.14265	0.239		1.07485	0.421	1.15525	0.244		1.06053	0.515	1.26268	0.063
MSMEG_0112	2.2598	0	3.3762	0.003		0.697947	0.001	2.09994	0.045		0.676039	0	2.51678	0.013
MSMEG_0113	2.62918	0	3.6655	0		0.693735	0.001	2.56142	0.001		0.760325	0.004	2.84748	0
MSMEG_0114	2.57271	0	3.92716	0		0.682586	0	2.57236	0.003		0.717529	0.001	2.67834	0.002
MSMEG_0115	1.30072	0.013	1.91669	0.008		0.653543	0	1.41391	0.117		0.597203	0	1.3849	0.128
MSMEG_0116	2.13168	0	2.74196	0		0.881426	0.041	1.75349	0.015		0.905348	0.097	1.92581	0.005
MSMEG_0117	1.01757	0.903	1.07227	0.735		0.732055	0.002	0.985053	0.955		0.641834	0	0.79975	0.285
MSMEG_0118	0.862268	0.326	1.08476	0.681		0.691415	0.005	1.10665	0.622		0.639261	0.001	1.11775	0.617
MSMEG_0119	0.818851	0.133	1.01079	0.925		0.611196	0	1.22195	0.078		0.654319	0.001	1.06323	0.602
MSMEG_0120	1.04973	0.66	1.00542	0.95		0.855635	0.047	1.00795	0.936		0.851825	0.042	1.10559	0.217
MSMEG_0121	1.05133	0.365	0.953009	0.654		0.864214	0.003	0.977114	0.852		0.848271	0.001	1.04651	0.722
MSMEG_0122	0.991849	0.916	0.93083	0.351		0.77782	0	0.891878	0.182		0.786305	0	0.884621	0.146
MSMEG_0123	0.852986	0.229	1.11867	0.313		0.631306	0	1.00543	0.971		0.627146	0	0.799527	0.071
MSMEG_0124	1.10956	0.249	0.842587	0.324		1.07277	0.295	0.853715	0.399		1.01864	0.787	1.14481	0.505
MSMEG_0125	0.910934	0.341	0.98961	0.95		1.8054	0	1.16017	0.34		2.01926	0	1.03052	0.877
MSMEG_0126	0.891114	0.241	0.879126	0.674		0.793689	0.006	0.994157	0.988		0.674752	0	1.3287	0.382
MSMEG_0127	0.785144	0.063	0.73202	0.06		1.16785	0.106	0.741336	0.088		0.808441	0.034	0.818578	0.233
MSMEG_0128	1.10934	0.643	0.789028	0.441		1.12866	0.427	0.773028	0.438		1.08973	0.574	1.06498	0.879
MSMEG_0129	1.1352	0.303	0.915302	0.59		0.657205	0	1.00699	0.974		0.582499	0	1.19571	0.309
MSMEG_0130	1.07041	0.275	1.03864	0.599		0.658835	0	1.13008	0.121		0.624611	0	1.07776	0.337
MSMEG_0131	0.922284	0.347	1.21199	0.28		0.168727	0	1.36393	0.122		0.173394	0	0.832563	0.359
MSMEG_0132	0.896615	0.109	0.979448	0.904		0.497891	0	1.04667	0.798		0.574608	0	0.761264	0.1
MSMEG_0133	0.957159	0.779	0.952599	0.759		0.375182	0	1.03716	0.833		0.458678	0	0.756098	0.079
MSMEG_0134	0.932952	0.499	0.968244	0.789		0.479996	0	1.05363	0.666		0.569243	0	0.860803	0.211
MSMEG_0135	0.92406	0.513	1.02939	0.831		0.40186	0	1.12818	0.361		0.509782	0	0.888201	0.393
MSMEG_0136	1.04674	0.854	0.898358	0.641		0.597386	0.004	0.91522	0.718		0.692175	0.025	0.874935	0.608
MSMEG_0137	0.970631	0.762	0.971801	0.81		0.43243	0	0.989634	0.944		0.545443	0	0.800819	0.063
MSMEG_0138	0.895973	0.219	0.902889	0.332		0.426149	0	0.931417	0.537		0.538767	0	0.705673	0.007
MSMEG_0139	0.948179	0.427	1.01479	0.901		0.476068	0	0.926149	0.495		0.519167	0	0.764958	0.025
MSMEG_0140	1.05364	0.468	1.06137	0.527		0.350204	0	1.04257	0.689		0.434425	0	0.907589	0.351
MSMEG_0141	1.02359	0.737	0.998012	0.984		0.3371	0	1.0242	0.833		0.397278	0	0.958688	0.723
MSMEG_0142	1.03798	0.716	1.06733	0.509		0.243387	0	1.05796	0.601		0.309794	0	0.998401	0.992
MSMEG_0143	1.0319	0.656	1.19241	0.149		0.356869	0	1.11646	0.389		0.429361	0	1.01525	0.931
MSMEG_0144	1.02973	0.862	1.28467	0.061		0.591747	0	1.20176	0.18		0.535222	0	1.00005	1
MSMEG_0145	1.04566	0.451	0.959821	0.714		0.647614	0	0.965097	0.769		0.733893	0	0.896785	0.349
MSMEG_0146	0.974862	0.689	0.976228	0.769		0.916822	0.051	0.991003	0.927		0.75597	0	0.999803	0.999
MSMEG_0147	0.929351	0.527	1.44512	0.147		0.804858	0.016	1.37854	0.237		0.532512	0	1.16092	0.614
MSMEG_0148	1.09756	0.285	1.1604	0.123		0.896141	0.096	0.974937	0.818		0.637086	0	1.0615	0.59
MSMEG_0149	1.06409	0.637	1.10473	0.394		0.767644	0.009	0.950122	0.697		0.645642	0	0.929702	0.6
MSMEG_0150	1.0915	0.297	1.17217	0.124		0.787488	0.002	0.999342	0.997		0.587114	0	0.95842	0.736
MSMEG_0151	0.824261	0.229	1.12331	0.532		0.66199	0.003	0.96754	0.886		0.533487	0	0.77336	0.2
MSMEG_0152	1.00971	0.954	1.30893	0.159		0.822557	0.054	1.05861	0.796		0.49218	0	0.887672	0.592
MSMEG_0153	1.00328	0.989	1.2725	0.214		0.946622	0.639	0.965271	0.883		0.564902	0	0.865812	0.521
MSMEG_0154	0.940713	0.697	1.01685	0.884		1.03261	0.761	0.906525	0.369		0.737616	0.01	0.808851	0.062
MSMEG_0155	0.992766	0.949	0.900513	0.268		1.07187	0.28	0.975965	0.83		0.820253	0.007	0.983563	0.9
MSMEG_0156	1.06243	0.501	0.996693	0.975		1.13396	0.061	0.930895	0.509		0.694405	0	0.980952	0.888
MSMEG_0157	0.916482	0.49	1.20827	0.275		0.852248	0.086	1.07763	0.699		0.552342	0	0.844441	0.386
MSMEG_0158	0.926655	0.566	1.29356	0.246		0.78165	0.016	1.18058	0.489		0.459712	0	0.898515	0.697
MSMEG_0159	0.972056	0.916	1.12169	0.425		1.03504	0.827	0.855603	0.314		0.598031	0.005	0.759462	0.082
MSMEG_0160	1.00738	0.952	1.0055	0.952		1.57304	0	0.893262	0.206		1.45696	0	0.860793	0.091
MSMEG_0161	1.00523	0.977	1.03451	0.833		1.08024	0.392	1.00707	0.971		0.554457	0	0.841012	0.279
MSMEG_0162	1.01568	0.865	1.08781	0.252		1.29595	0	1.12749	0.143		0.936103	0.244	1.16513	0.062
MSMEG_0163	1.04649	0.395	1.09327	0.235		0.856486	0.001	1.02126	0.812		0.812219	0	1.04005	0.669
MSMEG_0164	1.1517	0.126	1.12988	0.194		1.24725	0.005	1.90914	0		1.15404	0.045	2.29955	0
MSMEG_0165	0.972097	0.759	0.763315	0.049		2.53238	0	0.846102	0.222		1.61126	0	1.04583	0.78
MSMEG_0166	1.02255	0.895	1.01987	0.904		1.71299	0	0.959269	0.806		1.13247	0.219	0.971512	0.881
MSMEG_0167	0.684068	0.002	0.829516	0.304		0.341017	0	0.609551	0.025		0.302742	0	0.409624	0
MSMEG_0168	0.908983	0.198	1.04767	0.687		0.445938	0	1.17878	0.172		0.425104	0	0.952464	0.72
MSMEG_0169	1.10748	0.589	0.962658	0.852		2.05208	0	1.2085	0.336		3.50448	0	1.13249	0.564
MSMEG_0170	0.849761	0.083	0.963582	0.778		0.389988	0	1.10631	0.436		0.409393	0	0.840051	0.185
MSMEG_0171	1.17878	0.404	1.09707	0.759		2.22548	0	1.27402	0.414		1.86446	0.001	1.03097	0.939
MSMEG_0172	1.2129	0.092	1.0604	0.78		11.4545	0	0.978875	0.933		10.0649	0	1.44788	0.08
MSMEG_0173	1.10695	0.223	0.979635	0.897		1.12452	0.067	1.11438	0.475		1.21837	0.006	1.18161	0.279
MSMEG_0174	0.999009	0.993	1.0121	0.908		1.2697	0.001	0.988427	0.923		1.35891	0	0.979547	0.868
MSMEG_0175	0.917259	0.231	1.03153	0.834		1.47106	0	1.10331	0.496		1.30659	0	0.908123	0.536
MSMEG_0176	1.09538	0.821	1.10927	0.794		1.98254	0.014	1.48876	0.308		1.88625	0.021	1.75321	0.153
MSMEG_0177	1.03546	0.592	1.0608	0.491		1.13833	0.01	1.0461	0.632		1.10068	0.043	1.0698	0.493
MSMEG_0178	1.05098	0.465	1.09781	0.217		1.26972	0	1.19466	0.045		1.30743	0	1.12216	0.161
MSMEG_0179	1.09676	0.281	1.05669	0.52		0.720257	0	1.07336	0.44		0.676823	0	1.23851	0.028
MSMEG_0180	1.09342	0.285	0.986554	0.931		1.3854	0	1.06104	0.697		1.20099	0.009	1.08755	0.602
MSMEG_0181	0.974485	0.887	1.26805	0.278		1.28001	0.034	1.17771	0.491		0.996535	0.975	0.925043	0.782
MSMEG_0182	1.00189	0.986	1.11282	0.23		1.46183	0	1.04749	0.636		1.08376	0.127	1.0646	0.544
MSMEG_0183	1.14169	0.117	1.27525	0.128		1.09615	0.143	1.12931	0.467		1.00921	0.887	1.11469	0.548
MSMEG_0184	1.01585	0.877	0.831114	0.071		0.645589	0	0.909559	0.355		0.680439	0	0.980197	0.876
MSMEG_0185	1.13353	0.086	1.35648	0.056		0.771617	0	1.24661	0.175		0.836638	0.004	1.33101	0.077
MSMEG_0186	1.12144	0.261	1.17386	0.088		0.706477	0	1.13112	0.21		0.733847	0.001	1.18926	0.078
MSMEG_0187	0.99047	0.882	1.05523	0.448		1.061	0.138	1.13713	0.108		1.06099	0.138	1.1726	0.045
MSMEG_0188	1.06689	0.414	1.01135	0.91		1.34848	0	1.14336	0.171		1.26665	0.001	1.20827	0.055
MSMEG_0189	1.13284	0.064	1.06558	0.468		1.21357	0.001	1.10216	0.305		1.15377	0.009	1.19236	0.069
MSMEG_0190	1.39932	0.011	1.22076	0.078		1.12257	0.196	1.07322	0.541		0.956902	0.622	1.31265	0.026
MSMEG_0191	1.16953	0.031	1.11301	0.437		1.11895	0.038	1.3143	0.084		1.02546	0.624	1.32466	0.065
MSMEG_0192	1.0634	0.355	1.05159	0.661		1.19582	0.002	1.06419	0.603		1.03178	0.523	1.15223	0.235
MSMEG_0193	0.999142	0.995	1.25061	0.043		1.37555	0.001	1.08553	0.441		1.00638	0.939	1.05732	0.641
MSMEG_0194	1.08478	0.635	1.47482	0.012		3.6985	0	1.28519	0.089		2.24305	0	1.12674	0.411
MSMEG_0195	1.11129	0.245	1.15275	0.31		1.03328	0.63	1.27196	0.128		1.04103	0.553	1.15363	0.367
MSMEG_0196	1.08093	0.314	1.13488	0.309		0.960598	0.48	1.30073	0.071		0.991623	0.887	1.21435	0.156
MSMEG_0197	0.934924	0.32	0.886199	0.518		0.845983	0.004	1.06075	0.785		0.762807	0	0.895796	0.619
MSMEG_0198	0.916324	0.129	0.935035	0.59		0.8192	0	0.998502	0.994		0.857324	0.003	1.04087	0.797
MSMEG_0199	1.12028	0.401	0.815439	0.346		1.44167	0.002	0.861141	0.527		1.55007	0.001	1.14779	0.594
MSMEG_0200	0.879763	0.139	1.14146	0.378		0.78935	0.002	0.985032	0.941		0.825792	0.008	0.714967	0.047
MSMEG_0201	1.01732	0.879	1.03674	0.702		0.992191	0.91	0.966867	0.738		0.994063	0.934	1.07972	0.443
MSMEG_0202	1.01466	0.916	1.24059	0.13		0.375407	0	1.1634	0.312		0.404269	0	1.01578	0.938
MSMEG_0203	0.912062	0.307	1.02983	0.776		0.54322	0	1.06352	0.55		0.587294	0	1.04357	0.72
MSMEG_0204	0.981409	0.839	1.08939	0.807		0.87143	0.026	1.32285	0.413		0.888191	0.049	0.952816	0.913
MSMEG_0205	1.04788	0.55	1.13248	0.12		1.54418	0	0.995836	0.967		1.44277	0	0.982159	0.863
MSMEG_0206	1.00278	0.987	1.00324	0.974		1.81477	0	1.08167	0.44		3.57155	0	1.22649	0.053
MSMEG_0207	1.10736	0.18	0.944269	0.662		0.98703	0.817	1.02099	0.894		0.904297	0.082	0.961733	0.811
MSMEG_0208	1.21289	0.049	0.923306	0.743		1.67809	0	0.916516	0.732		1.88233	0	1.12978	0.655
MSMEG_0209	1.13355	0.331	0.960111	0.801		1.49643	0.001	0.977353	0.903		1.5623	0	1.15982	0.367
MSMEG_0210	1.18648	0.128	1.1606	0.165		1.03374	0.69	1.23689	0.081		1.36191	0.002	1.37118	0.012
MSMEG_0211	0.91603	0.327	1.02969	0.769		0.83191	0.012	1.04317	0.677		0.774142	0.002	0.970363	0.799
MSMEG_0212	0.908443	0.216	1.05544	0.668		0.891603	0.056	1.09841	0.463		0.74518	0	1.02631	0.871
MSMEG_0213	0.905276	0.304	0.903482	0.345		0.862815	0.049	0.949221	0.663		0.901473	0.152	1.10735	0.402
MSMEG_0214	0.907577	0.171	0.80513	0.062		1.16518	0.009	0.853362	0.183		0.957351	0.402	0.989492	0.945
MSMEG_0215	0.823082	0.006	0.894905	0.201		1.08589	0.084	0.958067	0.653		0.973468	0.563	1.03594	0.748
MSMEG_0216	0.901563	0.162	0.769844	0.057		0.38183	0	0.79295	0.105		0.317014	0	0.809964	0.127
MSMEG_0217	1.16134	0.045	1.31065	0.084		0.459126	0	1.31857	0.101		0.390716	0	1.33762	0.075
MSMEG_0218	0.928471	0.387	0.998125	0.986		0.627172	0	1.0012	0.994		0.571263	0	0.918646	0.427
MSMEG_0219	1.09983	0.214	1.03636	0.733		0.490232	0	1.1871	0.117		0.465923	0	1.11751	0.297
MSMEG_0220	1.02433	0.778	1.00479	0.952		1.38584	0	0.991262	0.924		1.1759	0.009	1.049	0.562
MSMEG_0221	1.06413	0.325	1.16078	0.245		1.11695	0.027	1.16132	0.284		1.00763	0.876	1.18826	0.22
MSMEG_0222	1.02619	0.808	0.920432	0.36		1.43175	0	0.984613	0.891		1.33274	0.001	1.1401	0.186
MSMEG_0223	1.13887	0.384	0.938644	0.615		0.787314	0.038	0.961652	0.781		0.723739	0.009	1.07517	0.616
MSMEG_0224	1.11908	0.115	1.0082	0.939		1.00143	0.979	1.082	0.441		0.908164	0.074	1.2252	0.056
MSMEG_0225	1.21259	0.014	1.51669	0.003		0.641853	0	1.50116	0.004		0.683777	0	1.49188	0.003
MSMEG_0226	1.2307	0.014	1.51954	0.006		0.631959	0	1.3847	0.025		0.723721	0	1.38057	0.022
MSMEG_0227	1.20288	0.198	0.985077	0.955		0.286955	0	1.18019	0.515		0.328004	0	1.21835	0.461
MSMEG_0228	1.04518	0.592	0.6977	0.393		0.81097	0.002	0.742137	0.512		0.813117	0.003	0.755457	0.572
MSMEG_0229	1.12789	0.087	1.24767	0.022		0.830028	0.003	1.13797	0.158		0.801431	0.001	1.05407	0.589
MSMEG_0230	1.14837	0.297	0.877869	0.466		2.07958	0	1.02274	0.923		2.16823	0	1.06844	0.773
MSMEG_0231	0.990191	0.92	0.83631	0.14		1.40216	0	0.936275	0.612		1.7224	0	1.02412	0.881
MSMEG_0232	1.21023	0.115	0.836749	0.411		1.13066	0.17	0.788386	0.31		1.16726	0.089	1.06271	0.831
MSMEG_0233	1.02002	0.752	0.98359	0.822		0.820496	0	0.982699	0.825		0.791218	0	1.06396	0.407
MSMEG_0234	0.778629	0.011	0.739565	0.064		1.07435	0.274	0.859231	0.348		0.795151	0.003	0.937527	0.734
MSMEG_0235	1.17798	0.069	0.997485	0.987		0.742205	0.001	1.05217	0.753		0.689823	0	1.26145	0.13
MSMEG_0236	1.19582	0.071	0.950318	0.736		0.728896	0.001	0.927376	0.622		0.7109	0	1.03879	0.836
MSMEG_0237	1.17264	0.068	1.32332	0.01		0.748948	0.001	1.20613	0.07		0.959252	0.512	1.27937	0.019
MSMEG_0238	1.34888	0.035	1.71675	0.019		0.569538	0	1.48602	0.077		0.566682	0	1.32174	0.187
MSMEG_0239	1.31838	0.018	1.64497	0.008		0.343514	0	1.40217	0.055		0.359261	0	1.23251	0.204
MSMEG_0240	1.08661	0.152	1.12478	0.217		1.13856	0.008	1.18864	0.107		0.89744	0.02	1.27013	0.028
MSMEG_0241	0.998767	0.993	0.88554	0.223		1.16801	0.024	0.965579	0.759		0.980969	0.767	1.01109	0.939
MSMEG_0242	1.15224	0.054	1.12518	0.111		0.974835	0.632	1.13851	0.108		0.733571	0	1.1967	0.028
MSMEG_0243	1.14047	0.184	1.05424	0.586		1.66561	0	1.03845	0.722		1.66774	0	1.01815	0.888
MSMEG_0244	1.05745	0.422	1.15001	0.117		1.67643	0	1.10954	0.269		1.75521	0	0.975147	0.824
MSMEG_0245	1.10466	0.227	1.12174	0.134		1.57883	0	0.93318	0.387		1.36696	0	0.974734	0.79
MSMEG_0246	1.03123	0.766	1.04383	0.545		0.969135	0.642	0.9157	0.248		1.02078	0.762	0.915393	0.248
MSMEG_0247	1.04245	0.645	1.24728	0.084		0.706505	0	1.19982	0.175		0.888049	0.063	1.18521	0.198
MSMEG_0248	0.959049	0.591	0.891775	0.168		0.640214	0	0.920911	0.347		0.82072	0.002	0.892945	0.205
MSMEG_0249	1.0448	0.371	0.902706	0.336		1.30872	0	0.897618	0.347		1.23131	0	0.898669	0.376
MSMEG_0250	1.11807	0.11	1.02953	0.807		0.843186	0.004	1.01315	0.926		1.00096	0.986	1.11182	0.381
MSMEG_0251	1.03658	0.674	0.95887	0.727		0.975205	0.664	1.07378	0.555		1.26686	0.001	1.13652	0.295
MSMEG_0252	1.07503	0.304	1.08113	0.378		1.12509	0.034	1.10132	0.314		1.48633	0	1.18523	0.083
MSMEG_0253	1.15951	0.091	0.965052	0.818		1.62336	0	0.869976	0.349		1.70797	0	1.02203	0.911
MSMEG_0254	1.11841	0.339	0.83115	0.364		1.39266	0.002	0.828968	0.392		1.44143	0.001	1.05516	0.845
MSMEG_0255	1.01374	0.878	1.17418	0.226		0.979754	0.704	1.2618	0.119		0.964804	0.505	1.17152	0.276
MSMEG_0256	0.985004	0.868	1.04426	0.619		0.95591	0.42	1.026	0.793		0.913436	0.113	1.04062	0.703
MSMEG_0257	1.13326	0.861	0.602769	0.044		0.446097	0.076	0.70869	0.167		0.517638	0.14	0.689538	0.13
MSMEG_0258	1.77874	0.166	1.62512	0.437		2.368	0.012	1.42339	0.607		3.02324	0.003	0.606431	0.486
MSMEG_0259	0.967758	0.658	0.815276	0.141		1.23567	0.001	0.820201	0.186		1.23203	0.001	0.958603	0.811
MSMEG_0260	1.11762	0.865	1.97136	0.142		1.16611	0.704	1.82037	0.227		1.2508	0.579	1.29932	0.628
MSMEG_0261	1.15877	0.3	0.951503	0.775		0.566155	0	1.00407	0.985		0.583673	0	1.14379	0.46
MSMEG_0262	1.06521	0.338	0.995248	0.957		0.515859	0	0.99723	0.979		0.53432	0	0.988121	0.917
MSMEG_0263	1.00275	0.972	1.07256	0.322		0.664022	0	1.01789	0.836		0.751688	0	1.0359	0.687
MSMEG_0264	1.38074	0.003	1.17424	0.223		1.09507	0.181	1.11364	0.445		1.05307	0.442	1.24908	0.122
MSMEG_0265	0.268023	0	0.145236	0		0.31134	0	0.190108	0		0.370121	0	0.179519	0
MSMEG_0266	0.210867	0	0.119728	0		0.274594	0	0.156539	0		0.311279	0	0.150089	0
MSMEG_0267	0.106568	0	0.0437754	0		0.376957	0	0.0873976	0		0.441897	0	0.0671879	0
MSMEG_0268	0.916008	0.335	0.643632	0.022		1.27831	0.002	0.766764	0.149		1.18574	0.019	0.93882	0.766
MSMEG_0269	0.967017	0.684	1.02383	0.792		0.735466	0	0.929872	0.405		0.594517	0	0.903088	0.253
MSMEG_0270	1.12913	0.659	1.84655	0.157		0.882858	0.505	1.48962	0.38		0.651695	0.032	1.03311	0.956
MSMEG_0271	0.900673	0.182	1.01009	0.954		0.844579	0.01	1.11285	0.527		0.715737	0	1.09388	0.632
MSMEG_0272	0.938379	0.473	1.10985	0.369		0.770268	0.001	1.03247	0.817		0.828143	0.009	0.926017	0.576
MSMEG_0273	0.93314	0.615	0.705355	0.204		1.35978	0.005	0.833031	0.537		1.17085	0.104	0.929573	0.841
MSMEG_0274	0.891961	0.397	1.0093	0.95		0.869124	0.158	0.916943	0.541		0.760412	0.012	0.739126	0.04
MSMEG_0275	0.992744	0.943	1.15361	0.163		1.05539	0.352	1.01684	0.894		1.01692	0.776	1.00572	0.969
MSMEG_0276	0.993225	0.95	1.13647	0.178		0.682391	0	0.961441	0.709		0.723663	0	0.924813	0.465
MSMEG_0277	0.941239	0.405	1.07259	0.602		0.750592	0	1.09482	0.521		0.689522	0	0.857525	0.282
MSMEG_0278	0.426536	0	0.357026	0		0.236627	0	0.409434	0		0.228274	0	0.392792	0
MSMEG_0279	0.538146	0	0.629374	0.038		0.12091	0	0.63891	0.054		0.124419	0	0.363489	0
MSMEG_0280	0.535352	0	0.374921	0		0.371384	0	0.382477	0		0.347341	0	0.360217	0
MSMEG_0281	0.919117	0.185	0.936306	0.491		0.954893	0.325	0.943478	0.574		1.17131	0.004	0.948699	0.648
MSMEG_0282	0.983754	0.826	1.04146	0.649		2.06468	0	1.00936	0.934		2.78648	0	1.07746	0.436
MSMEG_0283	1.08634	0.347	0.954934	0.619		1.44574	0	0.93462	0.481		1.45826	0	1.05017	0.65
MSMEG_0284	1.00119	0.994	1.32826	0.146		1.41448	0.002	1.15951	0.472		0.992186	0.934	1.00021	1
MSMEG_0285	1.09483	0.201	1.09119	0.187		1.27162	0.001	1.10273	0.177		1.10536	0.066	1.12347	0.104
MSMEG_0286	1.1873	0.008	1.27696	0.026		1.18173	0.002	1.08518	0.423		1.16121	0.003	1.12345	0.263
MSMEG_0287	1.1438	0.314	1.0462	0.597		1.88926	0	0.913722	0.314		1.3156	0.012	0.988105	0.918
MSMEG_0288	0.971045	0.703	0.987429	0.907		0.974078	0.611	1.10153	0.346		0.825624	0.002	1.10335	0.359
MSMEG_0289	1.00666	0.945	0.92305	0.464		0.930561	0.194	0.928787	0.532		0.868982	0.019	0.975476	0.865
MSMEG_0290	0.976878	0.771	1.06222	0.59		0.969107	0.545	1.03173	0.808		1.14273	0.018	0.836806	0.133
MSMEG_0291	0.929532	0.799	1.16005	0.359		0.869963	0.444	1.09224	0.622		0.630282	0.02	0.806528	0.227
MSMEG_0292	0.933209	0.455	1.05572	0.446		1.1483	0.049	0.975162	0.759		1.00783	0.91	1.00759	0.941
MSMEG_0293	1.01675	0.833	1.13784	0.22		0.777205	0	1.01208	0.93		0.59715	0	1.01202	0.938
MSMEG_0294	0.841527	0.041	1.00674	0.955		0.762037	0.001	1.14753	0.236		0.707519	0	1.06259	0.634
MSMEG_0295	1.21986	0.081	0.993133	0.958		0.791244	0.012	0.961821	0.781		0.681138	0	1.15281	0.283
MSMEG_0296	1.0243	0.822	0.871004	0.436		1.82933	0	0.930797	0.718		1.50327	0	1.10215	0.65
MSMEG_0297	1.04872	0.753	1.17808	0.151		1.94625	0	1.08114	0.519		1.66683	0	1.17071	0.197
MSMEG_0298	0.973376	0.827	1.175	0.139		0.80389	0.011	0.993888	0.966		0.732354	0.001	0.939629	0.625
MSMEG_0299	1.06484	0.315	1.16746	0.073		0.940833	0.19	1.04077	0.654		0.935553	0.154	1.06352	0.512
MSMEG_0300	0.976086	0.802	0.847343	0.227		1.08256	0.198	0.817496	0.183		0.879504	0.046	0.965711	0.85
MSMEG_0301	0.917475	0.572	0.588538	0.04		1.31301	0.019	0.706285	0.173		1.36441	0.01	0.964423	0.911
MSMEG_0302	1.00285	0.985	0.82319	0.136		1.02754	0.715	0.833791	0.196		0.845076	0.033	1.03702	0.828
MSMEG_0303	1.03721	0.488	0.969113	0.809		0.867425	0.002	0.932469	0.586		0.866073	0.002	1.06947	0.635
MSMEG_0304	1.55192	0.009	1.50504	0.201		0.725856	0.011	1.22943	0.549		0.540424	0	0.964217	0.937
MSMEG_0305	0.853657	0.224	0.971682	0.831		1.25604	0.028	0.869462	0.292		0.806329	0.036	0.907711	0.492
MSMEG_0306	0.93519	0.411	0.773653	0.092		1.14258	0.035	0.781517	0.13		1.37956	0	0.998352	0.995
MSMEG_0307	1.06179	0.637	0.945574	0.599		1.03975	0.654	1.02965	0.81		0.833585	0.045	1.10011	0.412
MSMEG_0308	1.0131	0.885	1.00487	0.961		0.989325	0.845	0.978159	0.844		0.669055	0	1.01685	0.897
MSMEG_0309	1.14009	0.062	1.1411	0.177		0.529862	0	1.07846	0.468		0.423468	0	1.07152	0.538
MSMEG_0310	1.19226	0.095	1.01556	0.919		0.607373	0	0.989828	0.956		0.588556	0	1.14316	0.375
MSMEG_0311	1.0893	0.422	1.03503	0.648		0.978305	0.778	0.929849	0.344		1.03876	0.625	1.00242	0.984
MSMEG_0312	0.924957	0.773	1.07988	0.582		3.31554	0	0.796759	0.134		3.66859	0	0.639094	0.007
MSMEG_0313	0.899951	0.701	1.04441	0.776		3.54272	0	0.775562	0.108		3.73519	0	0.622154	0.006
MSMEG_0314	0.914084	0.505	1.06022	0.762		4.2012	0	0.83577	0.343		5.15253	0	0.699882	0.067
MSMEG_0315	0.998938	0.992	0.885638	0.252		1.07694	0.174	0.878898	0.265		1.01979	0.72	0.923523	0.519
MSMEG_0316	1.00574	0.955	0.905855	0.336		1.39916	0	0.862862	0.198		1.36665	0	0.870622	0.221
MSMEG_0317	1.10097	0.186	0.980059	0.828		0.778258	0	0.965219	0.707		0.68178	0	1.00233	0.987
MSMEG_0318	0.832375	0.199	0.935506	0.55		0.660285	0.001	0.967634	0.799		0.607597	0	0.80824	0.079
MSMEG_0319	1.12483	0.051	1.02752	0.827		0.939049	0.149	0.995687	0.977		0.855437	0.003	1.14108	0.285
MSMEG_0320	0.762353	0.003	0.856718	0.201		0.75357	0	0.983407	0.914		0.698323	0	0.80467	0.098
MSMEG_0321	1.17635	0.089	1.00981	0.957		0.884216	0.086	1.11641	0.54		0.952791	0.488	1.29562	0.151
MSMEG_0322	1.15539	0.072	1.21967	0.027		0.974341	0.657	1.01727	0.857		0.877226	0.035	1.08883	0.324
MSMEG_0323	1.02211	0.822	1.11392	0.372		1.04173	0.505	1.22728	0.131		1.10168	0.12	1.02114	0.902
MSMEG_0324	0.911049	0.314	0.952632	0.653		1.34181	0.001	0.905408	0.365		1.11792	0.11	0.953037	0.705
MSMEG_0325	0.819734	0.005	0.921213	0.495		1.25222	0	0.990972	0.956		1.06712	0.157	0.903102	0.454
MSMEG_0326	0.852543	0.25	1.11374	0.635		0.768621	0.019	1.07686	0.768		0.631274	0.001	0.843128	0.495
MSMEG_0327	0.875584	0.109	1.05327	0.773		0.919961	0.174	0.86155	0.4		0.716025	0	0.9907	0.969
MSMEG_0328	0.997714	0.992	1.06837	0.832		0.958161	0.696	1.02261	0.955		0.706594	0.006	1.23199	0.525
MSMEG_0329	0.890722	0.107	0.941602	0.566		0.42918	0	1.00276	0.983		0.401592	0	0.800381	0.052
MSMEG_0330	0.870783	0.071	0.837797	0.238		0.134402	0	0.978891	0.912		0.13066	0	0.742679	0.072
MSMEG_0331	0.84166	0.098	1.09905	0.578		0.118542	0	1.12935	0.496		0.124213	0	0.786816	0.185
MSMEG_0332	1.1787	0.025	1.14523	0.249		0.613792	0	1.11239	0.398		0.52176	0	1.06226	0.675
MSMEG_0333	1.05864	0.762	1.63472	0.067		0.369489	0	1.43785	0.189		0.251376	0	0.915892	0.783
MSMEG_0334	1.0396	0.852	1.39326	0.076		0.423781	0	1.21979	0.297		0.314415	0	0.867723	0.481
MSMEG_0335	1.02339	0.916	1.56967	0.103		0.490264	0	1.31752	0.333		0.36569	0	0.905852	0.772
MSMEG_0336	0.997551	0.992	1.53025	0.116		0.397415	0	1.36709	0.273		0.319066	0	0.992485	0.987
MSMEG_0337	1.11918	0.364	1.53019	0.159		0.371614	0	1.47576	0.232		0.267873	0	0.91179	0.812
MSMEG_0338	1.06549	0.717	1.39713	0.09		0.390214	0	1.218	0.329		0.256405	0	0.928271	0.757
MSMEG_0339	1.06945	0.521	1.29799	0.059		0.627125	0	1.16493	0.27		0.551641	0	1.01298	0.943
MSMEG_0340	1.17374	0.017	1.09506	0.402		0.484457	0	1.1001	0.412		0.41666	0	1.07663	0.561
MSMEG_0341	1.18918	0.034	1.2892	0.054		1.1732	0.013	1.32623	0.047		0.89804	0.071	1.22337	0.127
MSMEG_0342	1.0356	0.739	1.14255	0.324		1.84947	0	1.21058	0.205		1.2899	0.002	1.20164	0.218
MSMEG_0343	0.968526	0.737	1.02847	0.782		2.99248	0	1.09118	0.378		2.54219	0	1.03766	0.755
MSMEG_0344	1.22103	0.037	1.05397	0.679		0.859764	0.035	1.01256	0.938		0.89831	0.12	1.1822	0.2
MSMEG_0345	1.0614	0.468	1.09237	0.274		0.76755	0.001	0.98073	0.841		0.837508	0.008	1.0126	0.912
MSMEG_0346	1.02934	0.705	1.21245	0.16		0.634204	0	1.08174	0.593		0.633565	0	1.03186	0.863
MSMEG_0347	1.09932	0.445	1.0472	0.764		0.902006	0.251	1.19131	0.253		0.863742	0.11	1.13336	0.429
MSMEG_0348	1.14529	0.236	1.03035	0.821		1.0908	0.307	1.04035	0.775		1.0971	0.277	0.999191	0.997
MSMEG_0349	1.06989	0.495	1.17271	0.177		0.813263	0.01	1.13043	0.328		0.80932	0.008	1.08176	0.566
MSMEG_0350	1.06004	0.581	1.21651	0.106		0.771617	0.003	1.18702	0.185		0.78863	0.005	1.14383	0.295
MSMEG_0351	1.41488	0.376	1.11135	0.824		1.20646	0.514	1.81613	0.207		1.06828	0.823	1.07067	0.91
MSMEG_0352	1.00107	0.993	1.12728	0.302		0.842805	0.014	1.00319	0.983		0.794419	0.002	0.952343	0.743
MSMEG_0353	1.00423	0.98	1.18689	0.305		0.806823	0.023	1.21962	0.279		0.778799	0.01	0.924753	0.709
MSMEG_0354	0.953357	0.664	1.07287	0.543		0.687335	0	0.968101	0.809		0.726596	0.001	0.948822	0.712
MSMEG_0355	0.906613	0.345	0.933137	0.426		0.678619	0	0.916893	0.352		0.710734	0.001	0.910829	0.335
MSMEG_0356	0.600978	0	0.559011	0.008		0.967805	0.644	0.691172	0.07		0.674501	0	0.857173	0.437
MSMEG_0357	0.736765	0.001	0.503464	0.001		0.950718	0.336	0.530157	0.001		0.947502	0.305	0.602677	0.005
MSMEG_0358	0.853253	0.077	0.829368	0.055		0.528706	0	0.89191	0.241		0.412797	0	0.819218	0.046
MSMEG_0359	1.1283	0.203	0.939942	0.642		0.78866	0.004	0.940167	0.66		0.587952	0	1.05544	0.735
MSMEG_0360	1.06962	0.726	0.929221	0.76		0.886464	0.34	1.15604	0.543		0.868497	0.266	1.25465	0.355
MSMEG_0361	1.07069	0.675	1.32813	0.03		0.738567	0.013	1.05313	0.686		0.636651	0.001	0.900006	0.415
MSMEG_0362	1.12182	0.1	1.07294	0.358		1.23914	0.001	0.951527	0.552		1.17766	0.006	1.07864	0.382
MSMEG_0363	1.1204	0.553	0.714227	0.194		1.29151	0.068	0.817376	0.466		1.47883	0.01	1.05737	0.871
MSMEG_0364	1.04475	0.657	0.866734	0.425		0.980441	0.769	0.893341	0.561		1.15863	0.037	1.14393	0.518
MSMEG_0365	1.09906	0.411	0.97576	0.827		0.754448	0.004	1.08049	0.481		0.945839	0.506	1.13583	0.254
MSMEG_0366	1.11542	0.167	1.21397	0.053		1.4506	0	1.27109	0.029		1.77653	0	1.33585	0.009
MSMEG_0367	1.14925	0.055	0.984064	0.914		1.02377	0.652	0.919224	0.555		1.07574	0.163	1.09615	0.55
MSMEG_0368	1.22415	0.048	1.12872	0.21		0.912497	0.211	1.17088	0.14		0.863827	0.055	1.35252	0.009
MSMEG_0369	1.18366	0.057	1.34316	0.01		0.821699	0.007	1.3464	0.011		0.791786	0.002	1.37583	0.006
MSMEG_0370	1.23745	0.023	1.15327	0.087		0.969561	0.635	1.19488	0.054		1.11321	0.105	1.28081	0.01
MSMEG_0371	0.683877	0.161	0.787066	0.284		0.921688	0.685	0.636449	0.081		0.3834	0	0.553934	0.023
MSMEG_0372	0.689878	0.157	0.699327	0.052		0.964824	0.854	0.628648	0.022		0.388415	0	0.55417	0.005
MSMEG_0373	0.736121	0.071	0.765553	0.113		0.917931	0.487	0.652233	0.028		0.448337	0	0.60997	0.011
MSMEG_0374	0.815112	0.016	0.591696	0.037		0.666316	0	0.698763	0.147		0.591011	0	0.621655	0.056
MSMEG_0375	0.330843	0	0.196644	0		0.401293	0	0.241491	0		0.478307	0	0.260192	0
MSMEG_0376	1.00087	0.995	0.851336	0.218		0.664131	0	0.980517	0.905		0.774381	0.007	1.07068	0.667
MSMEG_0377	0.961209	0.637	1.05434	0.605		1.61222	0	1.01862	0.881		1.50679	0	1.05166	0.679
MSMEG_0378	0.941777	0.367	0.984937	0.866		1.43417	0	0.991807	0.939		1.47822	0	0.944819	0.543
MSMEG_0379	1.00653	0.945	0.822327	0.169		1.83953	0	0.934807	0.663		1.63866	0	0.87439	0.395
MSMEG_0380	1.07808	0.574	1.26218	0.061		0.73885	0.005	1.21409	0.131		0.89449	0.235	1.13676	0.313
MSMEG_0381	1.08319	0.437	1.22866	0.074		0.647515	0	1.27977	0.051		0.778474	0.004	1.17573	0.17
MSMEG_0382	1.07113	0.569	1.1947	0.105		0.566843	0	1.32442	0.027		0.705853	0.001	1.2618	0.049
MSMEG_0383	0.797982	0.066	0.756491	0.019		0.885215	0.174	0.919833	0.441		0.587853	0	0.864123	0.185
MSMEG_0384	0.971419	0.861	1.29774	0.121		0.796609	0.036	1.27069	0.184		0.789759	0.031	1.17584	0.378
MSMEG_0385	0.937678	0.433	1.11864	0.225		1.44746	0	1.18981	0.098		1.65332	0	1.0922	0.394
MSMEG_0386	1.12145	0.23	1.22783	0.033		0.768403	0.002	1.2404	0.032		0.702236	0	1.18697	0.066
MSMEG_0387	1.00077	0.996	1.03747	0.757		0.44218	0	1.13677	0.278		0.381302	0	1.13719	0.28
MSMEG_0388	0.954067	0.697	1.11887	0.281		0.874117	0.102	1.10833	0.358		0.827879	0.029	0.984859	0.917
MSMEG_0389	0.91306	0.343	1.17046	0.278		0.561185	0	1.13999	0.401		0.506877	0	0.898134	0.525
MSMEG_0390	0.908677	0.554	1.21294	0.249		0.446332	0	1.32733	0.13		0.464268	0	1.05741	0.796
MSMEG_0391	1.01019	0.956	0.959764	0.728		0.796649	0.042	1.06331	0.608		1.01492	0.894	1.0235	0.874
MSMEG_0392	0.963803	0.822	1.05954	0.597		0.606227	0	1.1937	0.134		0.612767	0	1.17808	0.157
MSMEG_0393	0.878592	0.382	0.932693	0.578		1.65498	0	1.18584	0.207		2.17357	0	0.991333	0.96
MSMEG_0394	0.990961	0.974	0.827142	0.388		0.596824	0.003	0.977624	0.939		0.499058	0	1.17397	0.529
MSMEG_0395	0.941621	0.647	1.06087	0.655		1.24241	0.025	1.23848	0.128		1.14816	0.129	1.05502	0.735
MSMEG_0399	0.864542	0.093	0.888863	0.159		0.701188	0	1.00018	0.999		0.755608	0.001	1.04102	0.691
MSMEG_0400	1.05075	0.485	1.05624	0.546		0.718161	0	1.0995	0.324		0.810963	0.001	1.09277	0.379
MSMEG_0401	1.02393	0.788	0.999065	0.991		0.672751	0	1.03704	0.669		0.786909	0.001	1.00719	0.948
MSMEG_0402	0.925973	0.215	0.98249	0.84		0.804152	0	0.965693	0.693		0.783787	0	0.868671	0.103
MSMEG_0403	0.977877	0.857	0.904525	0.193		0.661483	0	0.980757	0.831		0.819869	0.017	0.958279	0.643
MSMEG_0404	0.932584	0.276	0.947048	0.472		0.751374	0	0.978222	0.805		0.675218	0	0.960203	0.658
MSMEG_0405	1.00051	0.995	0.812122	0.06		0.934749	0.224	0.833187	0.114		0.879318	0.03	0.910612	0.416
MSMEG_0406	0.565392	0	0.728688	0.166		0.187453	0	0.607831	0.058		0.180193	0	0.454924	0.005
MSMEG_0407	0.896479	0.241	0.868351	0.087		0.560137	0	0.825206	0.039		0.472802	0	0.805158	0.018
MSMEG_0408	1.10942	0.318	1.31757	0.105		1.26271	0.008	1.27795	0.175		1.09295	0.248	1.14889	0.455
MSMEG_0409	1.07853	0.557	1.37264	0.038		0.665538	0.001	1.58228	0.008		0.716118	0.002	1.46645	0.016
MSMEG_0410	1.0735	0.359	1.16653	0.136		0.622826	0	1.30759	0.027		0.713066	0	1.31327	0.02
MSMEG_0411	1.04344	0.451	1.12799	0.167		1.02218	0.592	1.21918	0.049		1.0037	0.931	1.15978	0.114
MSMEG_0412	1.05639	0.319	1.12689	0.233		1.42697	0	1.15481	0.194		1.30827	0	1.13497	0.248
MSMEG_0413	1.02935	0.816	1.32624	0.061		0.955215	0.557	1.05787	0.719		0.883246	0.117	1.00641	0.975
MSMEG_0414	1.25544	0.01	1.10355	0.3		1.95461	0	1.15207	0.182		1.89005	0	1.26622	0.031
MSMEG_0415	1.10939	0.26	0.979139	0.889		1.23487	0.007	1.04211	0.792		1.23125	0.007	1.20404	0.205
MSMEG_0416	0.728828	0.012	0.611038	0.016		1.20414	0.037	0.765211	0.16		1.10319	0.245	0.820954	0.294
MSMEG_0417	0.55605	0.002	0.718501	0.078		0.159867	0	0.814654	0.285		0.12447	0	0.408478	0
MSMEG_0418	0.487123	0.002	0.703878	0.085		0.154545	0	0.797337	0.281		0.123911	0	0.36287	0
MSMEG_0419	0.480476	0	0.8443	0.601		0.0860469	0	0.984879	0.971		0.0792073	0	0.371007	0.009
MSMEG_0420	0.537733	0	0.712004	0.141		0.0656954	0	0.889846	0.638		0.0634785	0	0.397882	0.002
MSMEG_0421	0.970818	0.762	1.06764	0.506		1.11067	0.104	0.972769	0.811		1.03823	0.554	0.83935	0.102
MSMEG_0422	0.996486	0.98	0.990136	0.931		1.38582	0.001	1.02901	0.808		1.0336	0.651	1.04323	0.738
MSMEG_0423	0.989122	0.934	0.724695	0.128		1.54039	0	0.72834	0.164		1.31829	0.003	0.817912	0.384
MSMEG_0424	0.847816	0.216	0.597968	0.045		0.973977	0.791	0.738137	0.232		0.774395	0.018	0.980096	0.95
MSMEG_0425	1.05246	0.732	0.846397	0.38		1.41113	0.003	0.947443	0.81		1.11174	0.281	1.09373	0.705
MSMEG_0426	1.10006	0.492	0.949477	0.66		2.46233	0	0.975168	0.854		1.2577	0.031	1.11665	0.381
MSMEG_0427	1.13346	0.834	0.962478	0.836		176.939	0	1.13431	0.484		53.7279	0	1.03074	0.895
MSMEG_0428	1.06403	0.922	0.954299	0.638		35.2294	0	1.00766	0.955		9.871	0	1.09519	0.394
MSMEG_0429	1.1364	0.852	0.879061	0.418		7.20681	0	0.968325	0.868		1.51883	0.319	0.990569	0.967
MSMEG_0430	0.72183	0.006	0.730706	0.03		0.73575	0.001	0.754098	0.055		0.945646	0.464	0.69162	0.014
MSMEG_0431	1.19668	0.117	1.12882	0.148		21.547	0	1.11038	0.243		16.9309	0	1.22662	0.029
MSMEG_0432	1.0498	0.732	1.17953	0.268		12.5704	0	1.0254	0.893		9.63292	0	0.936735	0.726
MSMEG_0433	0.902308	0.891	0.978302	0.809		41.4142	0	0.98547	0.887		13.8921	0	1.02934	0.785
MSMEG_0434	0.823657	0.168	0.663187	0.046		1.93888	0	0.828583	0.345		2.26056	0	1.0291	0.912
MSMEG_0435	0.392223	0	0.333374	0.003		1.51384	0.004	0.365678	0.006		0.825645	0.127	0.329833	0.003
MSMEG_0436	0.477028	0	0.399519	0.003		1.46858	0.001	0.447406	0.009		1.0723	0.464	0.441276	0.006
MSMEG_0437	1.27504	0.157	0.954136	0.792		2.84467	0	0.991233	0.967		3.19529	0	1.15792	0.422
MSMEG_0438	1.06261	0.556	1.06473	0.468		1.29636	0.003	1.1328	0.193		1.9127	0	1.23383	0.032
MSMEG_0439	1.46548	0	1.70497	0.004		0.598389	0	1.43896	0.034		0.562831	0	1.4948	0.018
MSMEG_0440	1.04386	0.49	1.09879	0.254		0.796695	0	1.09637	0.304		0.685061	0	1.08032	0.406
MSMEG_0441	1.02566	0.737	1.2016	0.15		1.14766	0.012	1.20775	0.174		0.997617	0.962	1.17605	0.236
MSMEG_0442	1.10474	0.101	1.17763	0.074		1.78665	0	1.1553	0.131		1.56107	0	1.19588	0.061
MSMEG_0443	0.930911	0.695	1.25804	0.099		0.819685	0.11	1.18445	0.245		0.713847	0.013	0.90002	0.492
MSMEG_0444	1.14126	0.044	1.19556	0.045		0.641863	0	1.16694	0.092		0.586899	0	1.0514	0.599
MSMEG_0445	1.21042	0.011	1.46833	0.008		0.492151	0	1.39809	0.019		0.504045	0	1.24763	0.086
MSMEG_0446	1.23674	0.033	1.28152	0.062		0.378024	0	1.41388	0.021		0.486347	0	1.29122	0.062
MSMEG_0447	1.00937	0.924	1.16862	0.203		0.903967	0.085	1.25826	0.097		0.788983	0.001	1.0912	0.536
MSMEG_0448	0.956839	0.689	0.840549	0.078		1.75211	0	0.929437	0.464		1.47958	0	0.959172	0.72
MSMEG_0449	0.435785	0	0.331547	0		0.653991	0	0.314463	0		0.817431	0.002	0.331549	0
MSMEG_0450	0.154725	0	0.117632	0		0.0743215	0	0.167004	0		0.13436	0	0.0986577	0
MSMEG_0451	0.116722	0	0.0713312	0		0.093169	0	0.132509	0		0.176035	0	0.0821265	0
MSMEG_0452	0.74343	0.1	1.31957	0.4		0.315575	0	1.15872	0.689		0.316759	0	0.656006	0.243
MSMEG_0453	0.820006	0.063	1.29543	0.279		0.313927	0	1.32347	0.282		0.397998	0	0.812343	0.444
MSMEG_0454	1.12221	0.135	1.01993	0.901		1.0528	0.365	1.10052	0.526		1.2196	0.003	1.16399	0.327
MSMEG_0455	1.05171	0.506	1.08283	0.365		0.982269	0.744	1.13723	0.189		0.809247	0.002	0.987181	0.917
MSMEG_0456	1.35482	0.008	1.32974	0.017		0.619776	0	1.33284	0.019		0.959734	0.591	1.49825	0.002
MSMEG_0457	1.20408	0.015	1.4349	0.019		0.816235	0.002	1.26105	0.115		1.00598	0.911	1.26504	0.099
MSMEG_0458	1.0782	0.201	1.11221	0.186		0.985042	0.731	1.02688	0.774		0.966308	0.431	1.04565	0.642
MSMEG_0459	1.12363	0.164	1.05418	0.544		1.03123	0.62	0.951157	0.592		1.01102	0.864	1.08289	0.41
MSMEG_0460	1.12522	0.102	0.887823	0.647		1.12441	0.036	0.798135	0.394		1.05872	0.279	0.84955	0.575
MSMEG_0461	1.14572	0.074	0.978278	0.874		0.819052	0.003	1.04165	0.775		0.90959	0.094	1.19797	0.177
MSMEG_0462	1.04872	0.412	1.08006	0.236		0.938424	0.137	1.09828	0.193		0.995041	0.909	1.0795	0.282
MSMEG_0463	1.33339	0.036	1.23454	0.062		1.03823	0.699	1.16248	0.195		1.24591	0.033	1.21302	0.094
MSMEG_0464	1.0581	0.473	0.912965	0.449		0.73519	0	0.97782	0.881		0.660513	0	1.04804	0.76
MSMEG_0465	0.867573	0.121	0.787784	0.127		0.833814	0.014	0.90663	0.551		0.712323	0	1.12894	0.485
MSMEG_0466	0.98704	0.948	1.20235	0.24		0.682766	0.004	1.22928	0.231		0.653164	0.002	0.952368	0.812
MSMEG_0467	1.12974	0.057	0.88692	0.591		0.638199	0	0.846279	0.476		0.671753	0	0.943016	0.839
MSMEG_0468	1.1015	0.113	1.05786	0.72		1.11296	0.026	1.20277	0.247		1.13631	0.011	1.14719	0.402
MSMEG_0469	1.09338	0.295	1.11737	0.281		1.34885	0	1.11627	0.322		1.81047	0	1.27666	0.036
MSMEG_0470	1.2912	0.003	1.31699	0.004		0.60759	0	1.17853	0.062		0.607721	0	1.22215	0.022
MSMEG_0471	1.08553	0.396	0.880665	0.487		1.66333	0	0.865696	0.463		1.16768	0.038	1.0571	0.816
MSMEG_0472	1.13613	0.077	1.38306	0.013		0.569925	0	1.15655	0.227		0.544659	0	1.16383	0.204
MSMEG_0473	1.16911	0.212	1.26153	0.022		0.785014	0.017	1.08501	0.378		0.580775	0	1.04942	0.645
MSMEG_0474	1.09604	0.53	1.08534	0.515		0.903835	0.329	1.12258	0.388		0.879542	0.218	1.0422	0.798
MSMEG_0475	0.994471	0.965	1.12002	0.413		1.13445	0.091	1.15961	0.32		1.11104	0.152	0.97169	0.876
MSMEG_0476	1.02372	0.82	1.1213	0.242		1.00974	0.882	0.988294	0.927		1.09833	0.151	1.00897	0.949
MSMEG_0477	1.17015	0.038	0.978205	0.844		1.27476	0.001	0.931685	0.519		1.00575	0.917	1.05792	0.647
MSMEG_0478	1.06302	0.554	1.1666	0.199		0.946946	0.453	1.07986	0.552		0.952274	0.502	1.05394	0.725
MSMEG_0480	1.14145	0.049	1.201	0.076		1.41537	0	1.17313	0.139		0.967189	0.487	1.27691	0.027
MSMEG_0481	1.00541	0.96	1.24921	0.051		0.76234	0.001	1.0719	0.538		0.685295	0	1.09191	0.457
MSMEG_0482	1.04704	0.581	1.15441	0.52		0.828813	0.005	1.33449	0.235		0.7237	0	1.02343	0.942
MSMEG_0483	1.11525	0.166	1.24434	0.095		0.951369	0.389	0.993776	0.97		0.952278	0.398	1.04357	0.79
MSMEG_0484	1.09681	0.196	1.34895	0.076		0.96867	0.548	1.23042	0.233		0.932997	0.192	1.15216	0.427
MSMEG_0485	1.04242	0.63	1.17958	0.098		0.814674	0.003	1.1069	0.322		0.829126	0.006	0.944353	0.615
MSMEG_0486	0.931185	0.643	1.50079	0.13		1.08228	0.45	1.37587	0.263		0.906582	0.348	0.968277	0.933
MSMEG_0487	1.01816	0.917	1.60109	0.101		1.16043	0.148	1.31134	0.357		1.02	0.851	1.04754	0.903
MSMEG_0488	1.04836	0.633	1.0589	0.481		1.21071	0.011	1.11414	0.226		1.24041	0.006	1.1422	0.133
MSMEG_0489	0.9026	0.288	1.03107	0.87		0.872421	0.065	1.04869	0.808		0.648103	0	0.86561	0.443
MSMEG_0490	1.02257	0.807	0.98674	0.909		0.673317	0	1.09012	0.435		0.749284	0	1.08857	0.469
MSMEG_0491	0.875998	0.322	1.04072	0.784		0.876623	0.185	1.12772	0.398		1.08527	0.405	1.07618	0.648
MSMEG_0492	0.997494	0.979	0.747266	0.316		1.43875	0	0.692646	0.25		1.20721	0.002	0.747175	0.376
MSMEG_0493	0.835798	0.206	1.22121	0.358		1.67503	0	1.10844	0.67		1.39392	0.006	0.989605	0.974
MSMEG_0494	0.75627	0.016	1.04254	0.867		1.39475	0.001	0.900455	0.671		1.232	0.016	0.885703	0.655
MSMEG_0495	1.07098	0.372	0.927224	0.298		0.715791	0	0.873136	0.102		0.67619	0	0.929633	0.376
MSMEG_0496	0.931191	0.342	0.818361	0.061		1.48809	0	0.849053	0.137		1.41636	0	0.967653	0.796
MSMEG_0497	0.87846	0.07	0.694287	0.029		0.831827	0.003	0.7585	0.095		0.765441	0	0.700646	0.031
MSMEG_0498	0.709638	0.001	0.416758	0		0.750755	0	0.54173	0.001		0.770833	0.001	0.476903	0
MSMEG_0499	1.15886	0.016	1.20074	0.161		0.67119	0	1.1972	0.206		0.634192	0	1.08839	0.576
MSMEG_0500	1.16265	0.011	1.16147	0.146		1.10968	0.017	1.08094	0.473		0.967115	0.397	1.09664	0.415
MSMEG_0501	0.949848	0.643	1.18918	0.213		1.93454	0	1.12934	0.413		1.10511	0.189	0.966141	0.853
MSMEG_0502	1.00285	0.98	1.12975	0.246		2.14167	0	1.19584	0.129		1.17252	0.013	0.974829	0.856
MSMEG_0503	1.22133	0.025	1.17165	0.142		2.93553	0	1.09965	0.4		1.81603	0	1.26732	0.045
MSMEG_0504	1.02986	0.765	1.14558	0.205		2.41591	0	1.06547	0.584		1.79317	0	0.999766	0.999
MSMEG_0505	1.08515	0.295	1.48183	0.053		4.5074	0	1.38089	0.121		2.93807	0	1.10254	0.666
MSMEG_0506	1.1116	0.186	1.3117	0.028		3.12547	0	1.22153	0.099		2.41903	0	1.08617	0.502
MSMEG_0507	0.982461	0.86	1.08901	0.238		1.87053	0	1.1	0.23		1.66694	0	1.01584	0.871
MSMEG_0508	1.00554	0.96	1.47257	0.033		2.09944	0	1.29173	0.151		1.61951	0	1.10745	0.591
MSMEG_0509	1.48127	0.321	1.2112	0.506		1.61191	0.109	0.945054	0.873		1.24344	0.456	0.640716	0.154
MSMEG_0510	1.13974	0.079	1.2391	0.067		3.86985	0	1.21558	0.112		2.33014	0	1.13917	0.275
MSMEG_0511	1.10105	0.348	1.17085	0.163		2.92642	0	1.0378	0.774		1.7919	0	0.892835	0.364
MSMEG_0512	1.03218	0.8	1.27764	0.091		2.4883	0	1.08859	0.572		1.75873	0	0.995876	0.986
MSMEG_0513	0.88913	0.498	1.24092	0.176		1.50976	0.005	1.02525	0.901		1.15076	0.259	0.845098	0.336
MSMEG_0514	0.972036	0.794	1.24453	0.086		2.04365	0	1.12459	0.364		1.64098	0	1.02012	0.906
MSMEG_0515	1.09485	0.26	1.11514	0.199		2.77928	0	1.10064	0.294		1.96455	0	1.05439	0.596
MSMEG_0516	1.06466	0.522	1.18994	0.129		2.39951	0	1.14333	0.269		1.84729	0	1.02524	0.867
MSMEG_0517	1.02209	0.82	1.1099	0.238		2.05276	0	1.06582	0.503		1.83465	0	0.989898	0.937
MSMEG_0518	0.782922	0.004	0.586109	0		1.42438	0	0.633946	0.001		1.37236	0	0.643624	0.001
MSMEG_0519	0.731543	0.043	0.762274	0.056		1.16077	0.177	0.973312	0.865		1.17549	0.145	0.920085	0.59
MSMEG_0520	0.949938	0.7	1.17276	0.144		0.843804	0.065	1.26412	0.059		1.22271	0.033	1.01447	0.926
MSMEG_0521	0.396594	0	0.222533	0		0.502302	0	0.293563	0		0.503538	0	0.252736	0
MSMEG_0522	0.408779	0	0.223128	0		0.422601	0	0.323779	0		0.538713	0	0.317159	0
MSMEG_0523	0.70812	0	0.6386	0.001		1.09615	0.063	0.627473	0.001		0.876042	0.012	0.645913	0.001
MSMEG_0524	0.933272	0.465	0.824883	0.205		1.48656	0	0.899987	0.519		1.11747	0.11	0.851245	0.338
MSMEG_0525	0.969218	0.682	1.12375	0.46		1.06762	0.204	1.17811	0.332		0.855707	0.008	1.18805	0.323
MSMEG_0526	1.01949	0.835	1.08925	0.583		0.976907	0.687	1.20133	0.268		0.812138	0.003	1.02639	0.902
MSMEG_0527	1.00849	0.933	1.02546	0.71		1.74103	0	1.01361	0.86		1.62848	0	1.00669	0.941
MSMEG_0528	1.12524	0.195	0.930681	0.59		1.10313	0.149	0.89197	0.41		1.10425	0.146	1.00739	0.969
MSMEG_0529	1.45356	0.001	1.37332	0.076		0.909038	0.142	1.26874	0.2		1.15316	0.036	1.4455	0.05
MSMEG_0530	1.38909	0.008	1.94281	0.006		0.13899	0	1.57395	0.046		0.148239	0	1.504	0.058
MSMEG_0531	0.804208	0.207	0.848103	0.145		0.381091	0	0.707407	0.012		0.262196	0	0.600596	0.001
MSMEG_0532	0.828612	0.024	0.881238	0.241		0.505652	0	0.870873	0.241		0.412578	0	0.789613	0.05
MSMEG_0533	0.941634	0.376	1.06789	0.438		0.964949	0.472	1.05665	0.549		0.900875	0.046	1.00599	0.96
MSMEG_0534	0.794222	0.029	0.629233	0.006		3.41566	0	0.64985	0.01		2.0735	0	0.723819	0.034
MSMEG_0535	0.619043	0	0.553252	0.038		3.24294	0	0.60811	0.086		1.98306	0	0.573463	0.049
MSMEG_0536	0.486642	0	0.26399	0		3.2918	0	0.313562	0		3.1894	0	0.379908	0
MSMEG_0537	1.02566	0.791	1.12384	0.233		9.36329	0	1.34208	0.015		8.44064	0	1.66645	0
MSMEG_0538	1.09232	0.457	1.06209	0.511		12.3165	0	1.19027	0.094		11.8466	0	1.68495	0
MSMEG_0539	0.922516	0.298	0.753171	0.132		0.284755	0	0.873094	0.494		0.280377	0	0.969192	0.903
MSMEG_0540	0.942544	0.539	0.876637	0.155		1.79837	0	0.871129	0.17		1.71532	0	0.955745	0.684
MSMEG_0541	1.07436	0.673	0.653694	0.233		2.33416	0	0.809402	0.585		2.29954	0	0.98466	0.977
MSMEG_0542	0.991672	0.951	0.968366	0.75		1.9035	0	1.11836	0.268		1.88891	0	1.14766	0.173
MSMEG_0543	0.959059	0.546	1.00299	0.981		1.87094	0	1.03412	0.808		1.55221	0	1.17662	0.202
MSMEG_0544	0.99775	0.991	0.781312	0.122		1.7634	0	0.84948	0.327		2.12092	0	1.08402	0.67
MSMEG_0545	0.958146	0.706	1.00417	0.965		1.95876	0	1.02099	0.849		2.09005	0	1.12398	0.234
MSMEG_0546	1.11751	0.559	1.10105	0.504		4.14553	0	1.0848	0.605		2.34399	0	1.00775	0.971
MSMEG_0547	0.864343	0.117	1.0201	0.866		1.03935	0.574	1.08593	0.47		1.12003	0.104	1.02629	0.856
MSMEG_0548	1.07528	0.417	0.782403	0.249		1.23537	0.005	0.85564	0.496		0.974171	0.689	1.06981	0.808
MSMEG_0549	1.61377	0	1.6844	0.014		0.338742	0	1.63109	0.023		0.376906	0	1.75268	0.009
MSMEG_0550	1.55423	0	1.97238	0.008		0.341825	0	1.89369	0.012		0.375011	0	1.87307	0.011
MSMEG_0551	1.57225	0	1.91821	0.003		0.424729	0	1.80813	0.007		0.474568	0	2.01756	0.002
MSMEG_0552	1.28005	0.014	1.02474	0.913		0.585	0	1.13006	0.567		0.47293	0	1.50473	0.062
MSMEG_0553	1.8603	0	2.29713	0.001		0.520563	0	2.00722	0.005		0.5266	0	2.02262	0.004
MSMEG_0554	1.85539	0	2.06971	0.001		0.619051	0	1.78856	0.004		0.658218	0	1.72748	0.004
MSMEG_0555	1.86842	0	1.96597	0.001		0.744517	0	1.63694	0.006		0.83647	0.007	1.79774	0.001
MSMEG_0556	1.41895	0.002	1.19071	0.21		0.909078	0.179	1.10731	0.495		0.902195	0.148	1.33534	0.061
MSMEG_0557	0.954069	0.69	1.12294	0.341		0.830195	0.028	1.02729	0.857		1.12195	0.149	1.05523	0.726
MSMEG_0558	1.14655	0.175	0.959576	0.681		0.860701	0.054	0.950005	0.622		1.14929	0.071	1.16318	0.144
MSMEG_0559	0.954655	0.792	0.965345	0.779		0.702459	0.006	1.02449	0.863		0.939489	0.579	1.19501	0.156
MSMEG_0560	1.05531	0.477	1.13655	0.202		0.409423	0	1.17703	0.142		0.449304	0	1.02974	0.823
MSMEG_0561	1.11885	0.26	0.898876	0.571		1.02009	0.789	0.897959	0.591		1.12048	0.13	1.12002	0.604
MSMEG_0562	1.15398	0.243	0.871454	0.384		1.62386	0	0.819697	0.25		1.68887	0	1.06258	0.765
MSMEG_0563	1.1213	0.094	1.04472	0.649		1.244	0.001	0.992963	0.956		1.10574	0.054	1.08114	0.452
MSMEG_0564	1.03644	0.72	1.10642	0.231		3.22878	0	0.982396	0.862		2.09845	0	0.934558	0.484
MSMEG_0565	1.00213	0.992	1.06465	0.34		5.58498	0	1.09154	0.228		3.42903	0	1.14361	0.066
MSMEG_0566	1.03969	0.9	0.989028	0.913		14.6976	0	1.00246	0.983		6.24425	0	1.08508	0.42
MSMEG_0567	1.01112	0.983	0.981279	0.948		68.8573	0	1.27306	0.362		21.9811	0	0.979201	0.951
MSMEG_0568	1.08952	0.833	0.817009	0.045		95.6054	0	0.782645	0.025		27.9878	0	0.889742	0.24
MSMEG_0569	1.08291	0.813	1.25333	0.225		142.64	0	1.15109	0.481		51.7754	0	0.985879	0.956
MSMEG_0570	1.01597	0.96	1.04437	0.622		56.4676	0	1.05691	0.548		18.9306	0	0.980722	0.864
MSMEG_0571	1.52885	0.102	1.21602	0.056		306.882	0	1.25171	0.043		148.567	0	1.11038	0.311
MSMEG_0572	1.62942	0.119	1.08337	0.572		523.176	0	1.01037	0.957		282.701	0	0.9063	0.541
MSMEG_0573	1.00973	0.937	0.981693	0.866		2.69683	0	0.943175	0.584		1.88581	0	1.07529	0.525
MSMEG_0574	1.07376	0.344	0.94493	0.641		3.34908	0	0.924924	0.534		2.36377	0	1.05821	0.692
MSMEG_0575	1.15182	0.298	1.19415	0.156		1.87197	0	1.25014	0.108		1.55099	0.001	1.24322	0.105
MSMEG_0576	1.05603	0.498	1.37706	0.058		1.47807	0	1.20804	0.265		1.21657	0.004	1.05636	0.783
MSMEG_0577	1.01152	0.917	0.786199	0.024		1.38557	0	0.803789	0.044		1.12064	0.086	0.801608	0.034
MSMEG_0578	0.899318	0.261	1.10915	0.372		0.97715	0.742	1.15716	0.251		0.902862	0.149	1.05562	0.709
MSMEG_0579	0.900381	0.099	0.916227	0.363		0.933077	0.142	0.831146	0.094		0.687225	0	0.872066	0.194
MSMEG_0580	0.917458	0.325	0.856486	0.239		0.896386	0.098	0.793566	0.119		0.630974	0	0.890436	0.434
MSMEG_0581	1.00675	0.979	1.00977	0.938		3.4798	0	0.889637	0.322		2.2189	0	0.976283	0.87
MSMEG_0582	1.04196	0.806	1.02788	0.743		2.89881	0	0.935743	0.425		1.98148	0	1.03261	0.745
MSMEG_0583	1.08972	0.405	0.839983	0.263		2.26458	0	0.773597	0.139		1.87309	0	0.954846	0.821
MSMEG_0584	0.642378	0	0.583382	0.02		4.51208	0	0.647738	0.059		2.43148	0	0.633194	0.04
MSMEG_0586	0.539047	0.001	0.343769	0.001		9.00529	0	0.480737	0.018		6.82902	0	0.518651	0.024
MSMEG_0587	1.06535	0.433	0.96165	0.714		1.31496	0	0.970997	0.802		1.45358	0	1.12177	0.293
MSMEG_0588	0.999748	0.997	1.04156	0.707		1.00694	0.905	0.967642	0.779		1.12446	0.051	1.03041	0.821
MSMEG_0589	0.945625	0.721	1.26112	0.223		1.12642	0.251	1.10796	0.622		1.06076	0.57	0.924503	0.745
MSMEG_0590	1.13292	0.159	1.13991	0.099		0.969129	0.634	1.09587	0.269		0.844151	0.018	1.08588	0.329
MSMEG_0591	1.06025	0.421	0.887962	0.366		0.904681	0.068	0.944017	0.697		0.924191	0.142	0.996485	0.987
MSMEG_0592	1.22679	0.113	0.901248	0.305		1.15184	0.14	0.876188	0.237		0.987881	0.902	1.02935	0.829
MSMEG_0593	0.836185	0.042	0.764044	0.032		1.19564	0.011	0.810128	0.095		0.804204	0.003	0.918238	0.505
MSMEG_0594	0.808377	0.089	0.908725	0.446		0.895179	0.226	0.98532	0.928		0.635548	0	0.965666	0.832
MSMEG_0595	0.868017	0.117	0.828892	0.081		1.09716	0.166	0.869996	0.213		0.714581	0	0.983742	0.909
MSMEG_0596	1.02691	0.807	0.825623	0.11		1.373	0	0.829828	0.146		1.20999	0.012	1.00027	0.999
MSMEG_0597	0.892413	0.339	0.720846	0.04		0.875761	0.136	0.846809	0.281		1.02874	0.75	0.99552	0.985
MSMEG_0598	1.10932	0.497	0.839593	0.423		0.960091	0.711	0.987758	0.966		1.17864	0.139	1.37884	0.176
MSMEG_0599	0.886659	0.18	1.02857	0.799		0.532813	0	1.01517	0.906		0.448944	0	0.858107	0.164
MSMEG_0600	0.500785	0	0.367381	0		0.318516	0	0.403131	0		0.337509	0	0.347149	0
MSMEG_0601	0.540513	0	0.366304	0		1.18515	0.005	0.433906	0		1.18229	0.006	0.399149	0
MSMEG_0602	0.776257	0.124	0.667691	0.014		0.770695	0.041	0.805995	0.159		0.84567	0.17	0.663861	0.012
MSMEG_0603	0.685062	0.028	0.778561	0.091		0.433123	0	0.682269	0.025		0.288817	0	0.538945	0.001
MSMEG_0604	0.920772	0.368	1.00661	0.943		1.56773	0	1.00682	0.954		1.28848	0.002	1.02448	0.82
MSMEG_0605	0.998132	0.992	0.886601	0.284		2.20368	0	1.00622	0.967		1.61458	0	1.10462	0.434
MSMEG_0606	0.925105	0.434	0.988634	0.936		1.67734	0	1.13583	0.34		1.34682	0.001	1.10786	0.47
MSMEG_0607	0.964576	0.574	0.88714	0.378		1.32778	0	0.934591	0.653		1.03775	0.407	1.08234	0.628
MSMEG_0608	0.993175	0.939	1.09289	0.264		1.28394	0	1.24682	0.022		0.927323	0.147	1.22376	0.027
MSMEG_0609	0.935279	0.784	1.39498	0.25		1.64694	0.006	1.43101	0.256		1.46559	0.024	1.20232	0.591
MSMEG_0610	1.0084	0.898	1.16675	0.163		1.25688	0	0.996911	0.983		1.31479	0	1.07461	0.574
MSMEG_0611	1.08903	0.54	1.08602	0.474		1.16467	0.129	1.20367	0.148		1.01589	0.879	0.958883	0.777
MSMEG_0612	1.08959	0.275	1.01419	0.942		1.04147	0.484	0.975136	0.907		1.06876	0.254	1.1846	0.376
MSMEG_0613	1.16254	0.027	1.06921	0.444		0.900192	0.037	1.04065	0.682		0.761084	0	1.06504	0.535
MSMEG_0614	0.97244	0.776	1.01151	0.898		0.567269	0	1.22849	0.029		0.491539	0	1.22358	0.026
MSMEG_0615	2.02058	0	1.94413	0		0.690336	0	1.64053	0.001		0.66836	0	1.79979	0
MSMEG_0616	2.51596	0	2.36101	0		0.730758	0.004	1.61861	0.012		0.663803	0.001	2.06368	0.001
MSMEG_0617	2.50157	0	2.6857	0.001		0.690498	0.001	2.26001	0.006		0.63753	0	2.30408	0.004
MSMEG_0618	1.99564	0	1.67096	0.004		0.922099	0.367	1.23454	0.167		0.909635	0.293	1.52157	0.011
MSMEG_0619	2.58032	0	2.56468	0		0.72228	0.015	1.67884	0.02		0.722692	0.015	2.13471	0.002
MSMEG_0620	1.63595	0.001	2.0638	0.006		0.76544	0.007	1.51124	0.086		0.693408	0.001	1.48321	0.087
MSMEG_0621	2.15169	0	2.53718	0.006		0.711277	0.007	1.75331	0.075		0.679899	0.003	1.76565	0.062
MSMEG_0622	1.37484	0.024	2.03366	0.005		0.850452	0.106	1.57766	0.051		0.803147	0.035	1.43872	0.096
MSMEG_0623	1.16703	0.647	2.17439	0.04		0.857789	0.505	1.49019	0.277		0.787412	0.297	1.06643	0.888
MSMEG_0624	1.384	0.001	1.55069	0.002		0.95259	0.431	1.0964	0.427		0.933724	0.268	1.23691	0.073
MSMEG_0625	1.11499	0.241	0.979054	0.884		1.07035	0.324	0.915214	0.523		0.984725	0.829	1.08678	0.583
MSMEG_0626	1.86664	0	1.46608	0.056		0.889731	0.183	1.18034	0.399		0.824856	0.037	1.58443	0.028
MSMEG_0627	1.22748	0.01	0.964252	0.833		0.89235	0.041	1.00077	0.998		0.833898	0.004	1.30503	0.12
MSMEG_0628	1.13356	0.083	1.1665	0.13		0.541539	0	1.16143	0.173		0.527284	0	1.23486	0.057
MSMEG_0629	1.02276	0.774	0.964303	0.714		1.30117	0	0.993717	0.961		1.35154	0	1.15804	0.146
MSMEG_0630	1.28213	0.005	1.28055	0.031		1.34244	0	1.27785	0.039		1.295	0.001	1.30169	0.023
MSMEG_0631	1.25805	0.001	1.37575	0.004		1.2141	0	1.24335	0.034		1.0404	0.347	1.29332	0.012
MSMEG_0632	1.13163	0.287	0.901211	0.388		1.13492	0.145	0.919785	0.522		1.10281	0.254	1.12275	0.394
MSMEG_0633	0.895157	0.377	1.01114	0.945		1.14001	0.158	0.955896	0.779		0.723784	0.003	0.972866	0.883
MSMEG_0634	0.984658	0.896	1.00708	0.945		1.06173	0.395	0.880469	0.198		0.827284	0.015	0.935593	0.521
MSMEG_0635	1.15057	0.078	1.13662	0.262		0.555171	0	1.17371	0.204		0.765822	0	1.26068	0.066
MSMEG_0636	0.826478	0.023	1.05069	0.81		0.533535	0	1.04837	0.833		0.489084	0	0.838721	0.404
MSMEG_0637	0.0872869	0	0.0636019	0		0.103573	0	0.126652	0		0.153185	0	0.064258	0
MSMEG_0638	1.06686	0.503	1.11915	0.215		0.697364	0	1.18771	0.095		0.999857	0.999	1.22354	0.047
MSMEG_0639	0.8228	0.05	0.985429	0.9		0.721213	0	1.04574	0.697		0.729288	0.001	0.881583	0.263
MSMEG_0640	0.922033	0.353	0.993051	0.956		0.790675	0.002	1.08382	0.517		0.846967	0.018	0.913424	0.494
MSMEG_0641	0.813698	0.058	1.02236	0.89		0.700868	0.001	1.0871	0.592		0.810196	0.014	0.924406	0.65
MSMEG_0642	0.814251	0.039	1.04605	0.809		0.838656	0.021	1.10246	0.597		0.890594	0.108	0.974083	0.911
MSMEG_0643	0.794055	0.03	1.13413	0.495		0.979726	0.785	1.13498	0.525		0.88868	0.121	0.932217	0.766
MSMEG_0644	1.11644	0.072	1.52747	0.054		0.699818	0	1.3989	0.134		0.664732	0	1.27382	0.273
MSMEG_0645	1.05742	0.357	1.14254	0.079		1.09198	0.058	1.02462	0.77		1.13139	0.012	1.09071	0.271
MSMEG_0646	1.21309	0.404	1.32517	0.404		1.19726	0.284	1.52918	0.249		1.04398	0.802	1.57092	0.221
MSMEG_0647	1.18179	0.113	1.19274	0.031		1.57716	0	1.20241	0.031		1.07887	0.324	1.17321	0.046
MSMEG_0649	1.24059	0.22	1.23171	0.023		1.88068	0	1.22114	0.032		0.846135	0.202	1.08302	0.363
MSMEG_0650	1.12287	0.195	0.900065	0.373		1.11264	0.113	0.914206	0.484		1.34494	0.001	1.063	0.675
MSMEG_0651	0.962214	0.786	0.824055	0.234		0.827399	0.047	0.989452	0.961		0.805711	0.027	1.23822	0.229
MSMEG_0652	1.20272	0.298	0.976052	0.877		0.841483	0.19	1.0314	0.856		1.2172	0.139	1.12066	0.476
MSMEG_0653	1.1269	0.694	1.08085	0.786		0.859605	0.455	1.22635	0.468		0.834805	0.371	0.985028	0.969
MSMEG_0654	0.993116	0.945	1.02549	0.829		1.3434	0	0.920972	0.471		1.18796	0.008	0.896737	0.357
MSMEG_0655	0.926417	0.223	0.929426	0.34		0.979987	0.666	0.982336	0.85		0.831252	0.001	0.958891	0.655
MSMEG_0656	1.03019	0.819	0.869752	0.302		0.934851	0.405	0.935738	0.66		0.854534	0.062	1.1758	0.279
MSMEG_0657	1.07621	0.527	0.94882	0.628		2.73825	0	0.939913	0.584		2.47515	0	1.03491	0.798
MSMEG_0658	0.911635	0.19	0.984102	0.892		1.39348	0	0.81178	0.085		1.35093	0	0.88841	0.31
MSMEG_0659	1.05902	0.427	1.08471	0.284		1.79159	0	1.0724	0.392		1.82669	0	1.06461	0.471
MSMEG_0660	1.08795	0.403	1.18495	0.08		3.56248	0	1.16784	0.13		3.67632	0	1.18238	0.095
MSMEG_0661	1.07719	0.39	0.932783	0.507		2.25898	0	0.952535	0.673		2.6872	0	1.01464	0.923
MSMEG_0662	1.03714	0.616	1.02628	0.802		1.73091	0	0.936687	0.521		1.50872	0	1.08289	0.457
MSMEG_0663	1.05343	0.63	0.933977	0.463		0.92971	0.324	0.88962	0.248		0.904272	0.177	1.05478	0.632
MSMEG_0664	0.931666	0.404	1.1106	0.595		0.988287	0.849	1.14412	0.516		0.823111	0.006	0.924796	0.75
MSMEG_0665	1.0554	0.427	0.86528	0.299		0.848923	0.004	0.903976	0.505		0.783829	0	0.948885	0.772
MSMEG_0666	0.932498	0.457	0.895963	0.366		1.14109	0.061	0.7624	0.057		0.977018	0.734	0.836135	0.179
MSMEG_0667	0.9776	0.765	1.0166	0.854		0.947672	0.274	1.09875	0.281		0.930222	0.146	1.00906	0.938
MSMEG_0668	0.680476	0.002	0.625547	0.011		0.810725	0.015	0.781342	0.145		0.684181	0	0.83929	0.295
MSMEG_0669	0.172135	0	0.165927	0		0.20122	0	0.188091	0		0.266443	0	0.165986	0
MSMEG_0670	0.207417	0	0.125185	0		0.213438	0	0.140847	0		0.229362	0	0.16146	0
MSMEG_0671	0.100493	0	0.0876227	0		0.0894775	0	0.130318	0		0.150188	0	0.0935923	0
MSMEG_0672	0.120622	0	0.0923596	0		0.14096	0	0.15389	0		0.206614	0	0.112288	0
MSMEG_0673	1.33037	0.055	1.0977	0.584		1.95457	0	0.830675	0.301		1.71034	0	0.954129	0.829
MSMEG_0674	1.25923	0.035	1.36217	0.003		1.66924	0	1.29972	0.011		1.98376	0	1.28706	0.011
MSMEG_0675	1.04248	0.71	0.986093	0.909		1.23997	0.01	1.05137	0.678		1.32969	0.002	1.18531	0.153
MSMEG_0676	1.03659	0.648	1.03351	0.679		1.13936	0.024	1.12219	0.167		1.1258	0.037	1.12689	0.146
MSMEG_0678	1.03842	0.507	1.06355	0.453		1.08473	0.056	1.09032	0.327		1.04563	0.274	1.06409	0.514
MSMEG_0679	0.969938	0.779	0.879649	0.185		0.991476	0.903	0.855212	0.142		0.832024	0.016	0.95036	0.662
MSMEG_0680	0.889715	0.175	0.974656	0.813		0.926584	0.231	0.966345	0.763		0.805024	0.004	0.976712	0.859
MSMEG_0681	0.949754	0.405	1.01726	0.872		1.43873	0	0.997608	0.985		1.25032	0	0.977498	0.858
MSMEG_0682	0.914442	0.283	0.959089	0.563		0.87438	0.04	0.942937	0.441		0.897424	0.088	0.897066	0.161
MSMEG_0683	0.98338	0.889	0.875594	0.108		1.2627	0.005	0.905414	0.252		1.37304	0.001	0.954874	0.629
MSMEG_0684	0.128004	0	0.092062	0		0.146018	0	0.0944443	0		0.186467	0	0.0934032	0
MSMEG_0685	0.411561	0	0.283005	0		0.394861	0	0.302653	0		0.460056	0	0.31261	0
MSMEG_0686	0.233012	0	0.127405	0		0.257678	0	0.173054	0		0.289453	0	0.153071	0
MSMEG_0687	1.0829	0.321	0.854065	0.237		1.15183	0.026	0.855343	0.281		1.17665	0.013	1.07025	0.678
MSMEG_0688	1.04184	0.798	1.33752	0.077		1.56526	0.001	1.17571	0.33		1.07754	0.463	1.10074	0.602
MSMEG_0689	1.49052	0.013	1.16367	0.504		1.36524	0.01	2.11548	0.009		1.8512	0	2.89318	0.001
MSMEG_0690	0.989482	0.946	1.0369	0.628		0.771081	0.01	0.866661	0.082		0.606506	0	0.89938	0.175
MSMEG_0691	1.02291	0.759	0.924587	0.464		1.16332	0.006	0.908616	0.403		1.25753	0	0.92672	0.539
MSMEG_0692	1.13129	0.206	1.08013	0.298		1.0776	0.301	0.956682	0.585		1.08141	0.279	1.12964	0.134
MSMEG_0693	1.2565	0.045	0.887646	0.521		2.0707	0	0.907998	0.634		1.80415	0	1.17299	0.444
MSMEG_0694	1.05894	0.779	1.29023	0.219		1.62168	0.002	1.14713	0.541		1.20246	0.162	1.06455	0.817
MSMEG_0695	1.11864	0.43	1.07324	0.466		1.32016	0.015	0.94319	0.578		0.856595	0.139	1.04718	0.702
MSMEG_0696	0.596183	0	0.409726	0		0.716199	0.001	0.430806	0		0.713619	0.001	0.373392	0
MSMEG_0697	0.159803	0	0.08374	0		0.165882	0	0.141769	0		0.231517	0	0.120778	0
MSMEG_0698	1.07876	0.448	0.929603	0.576		0.580575	0	0.932064	0.616		0.570508	0	1.14536	0.34
MSMEG_0699	1.08388	0.61	0.867791	0.298		1.64217	0.001	0.761009	0.083		1.1791	0.136	0.988411	0.951
MSMEG_0700	1.03582	0.704	1.30236	0.075		1.06784	0.287	1.13548	0.394		1.2644	0.002	1.07139	0.687
MSMEG_0701	1.00126	0.991	0.948126	0.622		0.844753	0.005	0.890245	0.301		0.905659	0.062	1.10812	0.379
MSMEG_0702	0.909693	0.11	0.854504	0.104		0.835364	0.001	0.943723	0.566		0.844035	0.002	1.02359	0.852
MSMEG_0703	0.830366	0.195	0.573494	0.002		1.81937	0	0.637501	0.007		3.2314	0	0.778995	0.085
MSMEG_0704	1.05222	0.767	1.10495	0.309		1.8126	0	1.1443	0.216		3.73647	0	1.22624	0.063
MSMEG_0705	1.02535	0.654	1.14569	0.115		1.61035	0	1.0972	0.305		1.88497	0	1.20357	0.047
MSMEG_0706	0.915458	0.312	1.03763	0.689		0.991846	0.9	0.882905	0.195		0.801572	0.004	0.888235	0.213
MSMEG_0707	0.976416	0.937	1.32485	0.188		0.829573	0.284	1.27657	0.286		0.782264	0.164	0.908958	0.718
MSMEG_0708	1.09675	0.191	1.01441	0.9		0.98177	0.726	0.928489	0.493		0.728694	0	0.897862	0.334
MSMEG_0709	0.805681	0.057	0.792237	0.161		0.527175	0	0.747051	0.115		0.471136	0	0.674415	0.034
MSMEG_0710	0.82415	0.213	0.886414	0.535		0.551627	0	0.786139	0.251		0.473925	0	0.722078	0.122
MSMEG_0711	0.823571	0.064	0.840819	0.2		0.893332	0.142	0.767393	0.086		0.816196	0.015	0.690389	0.019
MSMEG_0712	1.10807	0.245	1.05581	0.516		0.602018	0	1.02948	0.761		0.51987	0	1.03906	0.712
MSMEG_0713	0.883405	0.092	0.842636	0.173		1.03705	0.499	0.812913	0.134		0.940509	0.254	0.768535	0.057
MSMEG_0714	1.06884	0.618	1.36988	0.137		0.816565	0.037	1.22449	0.358		0.623696	0	0.996422	0.992
MSMEG_0715	0.96845	0.833	1.15739	0.291		1.39401	0.003	1.13381	0.4		1.23361	0.036	0.92103	0.621
MSMEG_0716	0.957225	0.57	1.03784	0.693		0.402242	0	0.998814	0.993		0.421736	0	0.851207	0.096
MSMEG_0717	0.892026	0.146	1.08984	0.657		1.90409	0	1.09983	0.638		1.7011	0	0.995407	0.988
MSMEG_0718	0.982976	0.786	1.00347	0.962		1.09528	0.035	0.955554	0.536		1.12218	0.011	0.966196	0.678
MSMEG_0719	1.36907	0.036	1.25724	0.078		1.09932	0.369	1.3649	0.033		1.69135	0	1.67975	0.001
MSMEG_0720	1.08918	0.368	0.767554	0.53		1.08755	0.229	0.679225	0.386		0.846671	0.026	0.674459	0.401
MSMEG_0721	1.20708	0.137	0.813768	0.417		1.14459	0.153	0.883986	0.66		1.19277	0.068	1.16256	0.618
MSMEG_0722	1.03741	0.762	1.26595	0.06		0.972993	0.729	1.31411	0.045		1.20569	0.027	1.21361	0.126
MSMEG_0723	1.15649	0.08	0.997768	0.988		0.807975	0.003	1.12336	0.46		1.06176	0.321	1.27891	0.125
MSMEG_0724	0.967235	0.781	0.948182	0.782		0.523008	0	1.11386	0.571		0.527433	0	1.16316	0.446
MSMEG_0725	1.04264	0.593	1.09972	0.291		0.785205	0.001	1.11371	0.274		0.843036	0.006	1.20259	0.065
MSMEG_0726	1.12648	0.556	0.923679	0.791		1.3584	0.042	1.03902	0.913		1.39653	0.029	1.16164	0.65
MSMEG_0727	0.809924	0.137	0.867831	0.277		0.516448	0	0.957702	0.776		0.586272	0	0.912706	0.549
MSMEG_0728	1.19306	0.273	1.32974	0.029		0.891578	0.334	1.39416	0.017		1.01133	0.928	1.48177	0.005
MSMEG_0729	1.15609	0.156	1.24302	0.029		1.01691	0.826	1.37267	0.005		1.15483	0.066	1.32776	0.007
MSMEG_0730	1.07215	0.392	0.895923	0.381		0.897865	0.079	0.869639	0.305		0.999322	0.991	1.01493	0.936
MSMEG_0731	1.1051	0.304	1.07324	0.379		1.32506	0.002	1.10197	0.269		1.66422	0	1.22008	0.03
MSMEG_0732	0.88683	0.335	0.80043	0.058		1.09208	0.336	0.816432	0.1		0.673513	0.001	0.866874	0.227
MSMEG_0733	1.18453	0.047	1.54425	0.028		0.692053	0	1.36267	0.113		0.562751	0	1.25431	0.23
MSMEG_0734	1.21566	0.009	1.2451	0.023		0.690369	0	1.2219	0.04		0.689926	0	1.29412	0.01
MSMEG_0735	1.197	0.06	0.951487	0.828		1.26659	0.004	1.00684	0.98		1.21452	0.011	1.34304	0.193
MSMEG_0736	0.987148	0.882	0.923105	0.363		0.976754	0.659	0.825839	0.063		1.01623	0.765	0.810569	0.035
MSMEG_0737	1.07094	0.381	0.990728	0.919		0.919677	0.148	0.992931	0.949		0.753069	0	1.06626	0.485
MSMEG_0738	1.17249	0.14	1.10712	0.284		0.688153	0	1.0607	0.569		0.621518	0	1.03908	0.753
MSMEG_0739	0.996265	0.959	1.01075	0.902		0.556803	0	0.975529	0.779		0.567275	0	1.05406	0.554
MSMEG_0740	1.09126	0.4	0.90216	0.416		1.3128	0.003	0.873893	0.322		0.996558	0.963	1.04653	0.78
MSMEG_0741	1.10031	0.65	0.882219	0.233		1.35607	0.043	0.713184	0.01		0.828349	0.191	0.821782	0.089
MSMEG_0742	1.07355	0.546	0.88858	0.296		1.41822	0.001	0.761137	0.042		1.22252	0.025	0.998262	0.992
MSMEG_0743	1.22015	0.184	0.824759	0.329		1.58263	0.001	0.832631	0.39		1.58083	0.001	1.1202	0.634
MSMEG_0744	1.02841	0.725	1.12273	0.128		0.6353	0	1.07921	0.336		0.726023	0	1.04723	0.599
MSMEG_0745	0.917245	0.328	1.2122	0.193		0.546363	0	1.19864	0.255		0.531725	0	0.936708	0.72
MSMEG_0746	1.01111	0.878	1.06079	0.489		0.830668	0.001	1.04586	0.632		0.962776	0.381	0.956971	0.673
MSMEG_0747	0.87332	0.535	1.16425	0.191		0.829817	0.229	1.09484	0.463		0.837044	0.252	1.08915	0.523
MSMEG_0748	0.950661	0.546	1.00499	0.955		1.03696	0.541	1.02497	0.793		0.999069	0.988	1.01785	0.87
MSMEG_0749	0.982956	0.839	0.961493	0.775		1.31343	0	0.940371	0.66		1.21865	0.002	1.05916	0.715
MSMEG_0750	0.817104	0.02	0.84566	0.078		0.408607	0	1.00253	0.983		0.404966	0	1.07211	0.502
MSMEG_0751	0.920561	0.145	0.806843	0.093		0.827937	0.001	0.808478	0.122		0.755256	0	0.938652	0.672
MSMEG_0752	0.86613	0.158	1.13777	0.349		3.35132	0	1.19015	0.25		2.86201	0	1.08511	0.622
MSMEG_0753	0.988622	0.89	1.28339	0.081		1.12548	0.027	1.18414	0.25		1.01316	0.797	1.06218	0.72
MSMEG_0754	1.1221	0.208	0.85505	0.453		0.947977	0.43	0.923597	0.739		0.972846	0.687	1.12813	0.629
MSMEG_0755	1.29464	0.005	1.28826	0.011		2.92435	0	1.20199	0.056		3.04331	0	1.33683	0.005
MSMEG_0756	0.925387	0.559	0.805037	0.103		1.12469	0.21	0.934876	0.632		1.00768	0.937	1.11542	0.452
MSMEG_0757	0.92165	0.755	1.5773	0.142		0.764954	0.121	1.43123	0.278		0.837788	0.296	1.12647	0.758
MSMEG_0758	1.33862	0.016	1.0292	0.902		0.819242	0.025	0.978275	0.936		0.828922	0.033	1.29982	0.244
MSMEG_0759	1.23617	0.002	1.37804	0.003		0.411648	0	1.19193	0.075		0.436971	0	1.07261	0.472
MSMEG_0760	1.21706	0.041	1.29304	0.005		0.768922	0.002	1.07065	0.38		0.696475	0	1.03487	0.705
MSMEG_0761	0.86623	0.268	0.615343	0.077		2.10739	0	0.906525	0.74		2.52421	0	1.15055	0.655
MSMEG_0762	0.803017	0.637	1.59678	0.209		0.857624	0.631	1.44632	0.351		0.612451	0.129	1.0974	0.852
MSMEG_0763	0.645116	0	0.527296	0		0.537866	0	0.496658	0		0.548827	0	0.495015	0
MSMEG_0764	0.898725	0.085	0.688277	0.013		0.82092	0.001	0.676872	0.012		0.786102	0	0.690433	0.013
MSMEG_0765	1.05572	0.74	1.04005	0.724		0.834929	0.1	1.04073	0.732		0.795399	0.043	1.23039	0.068
MSMEG_0766	1.00833	0.96	0.776979	0.142		0.653541	0.001	0.699811	0.067		0.583442	0	0.832235	0.323
MSMEG_0767	0.846809	0.081	0.836443	0.053		0.540948	0	0.890956	0.213		0.547124	0	0.910939	0.316
MSMEG_0768	1.13384	0.272	0.97853	0.842		1.0438	0.615	0.935854	0.535		1.04611	0.596	1.03089	0.813
MSMEG_0769	1.03331	0.522	0.972	0.775		0.842757	0	0.955833	0.654		0.844466	0	1.02106	0.865
MSMEG_0770	1.17084	0.224	0.896976	0.505		0.74258	0.007	0.992669	0.973		0.719787	0.004	1.15754	0.424
MSMEG_0771	1.17103	0.054	1.02766	0.844		0.621304	0	0.990573	0.957		0.583467	0	1.25608	0.099
MSMEG_0772	0.857518	0.124	1.0053	0.974		1.04029	0.592	1.1684	0.343		1.03393	0.651	0.997123	0.991
MSMEG_0773	0.911504	0.178	0.843156	0.14		1.26645	0	0.929938	0.553		1.30377	0	0.923318	0.543
MSMEG_0774	1.00548	0.977	0.965823	0.77		1.21543	0.048	0.886979	0.31		1.10679	0.279	1.14793	0.249
MSMEG_0775	1.09923	0.267	1.05703	0.465		1.75099	0	1.18337	0.057		1.587	0	1.25175	0.013
MSMEG_0776	1.00949	0.938	1.00777	0.955		1.65805	0	1.01633	0.921		1.57469	0	1.29245	0.064
MSMEG_0777	0.780428	0.026	0.901899	0.419		0.65817	0	0.921944	0.556		0.619812	0	0.907451	0.512
MSMEG_0778	1.02014	0.94	1.05969	0.602		2.47161	0	1.02986	0.818		1.71336	0.003	1.01154	0.941
MSMEG_0779	1.13297	0.616	1.06526	0.619		11.2069	0	1.01734	0.913		6.54354	0	1.03036	0.856
MSMEG_0780	1.1924	0.214	1.09304	0.444		10.8033	0	1.18481	0.188		7.55291	0	1.15854	0.248
MSMEG_0781	1.69532	0.018	2.37999	0.022		8.31925	0	2.83123	0.01		5.75278	0	2.89259	0.007
MSMEG_0782	1.25009	0.147	1.42847	0.033		5.70784	0	1.43361	0.039		4.22085	0	1.4743	0.023
MSMEG_0783	1.213	0.078	1.05273	0.678		0.678599	0	1.08425	0.522		0.670457	0	1.20533	0.143
MSMEG_0784	1.20318	0.163	0.940211	0.762		0.580686	0	0.929076	0.726		0.664687	0.001	1.15229	0.512
MSMEG_0785	1.02921	0.677	1.08173	0.271		0.976725	0.614	1.13313	0.12		1.0247	0.6	1.1885	0.033
MSMEG_0786	1.44628	0.013	1.20795	0.232		0.382268	0	1.20395	0.28		0.498969	0	1.4229	0.047
MSMEG_0787	1.36939	0.014	1.26131	0.153		0.728516	0.002	1.21796	0.256		0.819389	0.031	1.50885	0.025
MSMEG_0788	1.18711	0.017	1.2689	0.026		0.616725	0	1.1758	0.119		0.686059	0	1.34974	0.008
MSMEG_0789	1.12881	0.325	1.01191	0.896		1.08495	0.368	0.894765	0.207		0.9807	0.836	0.864196	0.096
MSMEG_0790	1.12619	0.206	0.822199	0.387		1.18327	0.025	0.926218	0.77		1.37215	0.001	1.17582	0.538
MSMEG_0791	1.01131	0.934	0.830302	0.292		1.15245	0.085	0.830959	0.331		0.881834	0.123	0.91949	0.704
MSMEG_0792	0.919	0.408	0.962596	0.737		1.09621	0.217	0.885007	0.284		0.851681	0.04	0.914445	0.453
MSMEG_0793	0.953364	0.79	1.05702	0.602		1.10008	0.404	0.886895	0.284		0.792516	0.052	0.818907	0.079
MSMEG_0794	0.947799	0.764	1.12538	0.342		0.790088	0.052	0.926238	0.572		0.614923	0.001	0.897637	0.446
MSMEG_0795	0.988193	0.868	1.12055	0.292		0.667708	0	1.1532	0.232		0.702573	0	1.03232	0.824
MSMEG_0796	1.03043	0.93	1.11589	0.761		0.661703	0.05	1.13134	0.744		0.709505	0.096	1.05815	0.903
MSMEG_0797	1.0118	0.949	1.12275	0.158		0.843451	0.114	1.20394	0.049		0.856354	0.147	1.1623	0.089
MSMEG_0798	1.08487	0.6	1.18585	0.098		0.784815	0.034	1.26737	0.042		0.880946	0.239	1.19872	0.094
MSMEG_0799	0.99375	0.954	1.14087	0.141		0.946852	0.383	1.19737	0.074		1.01095	0.868	1.07377	0.476
MSMEG_0800	0.931027	0.484	1.09294	0.595		0.6175	0	1.36234	0.095		0.73457	0.001	1.07395	0.726
MSMEG_0804	1.02715	0.837	1.39661	0.107		1.13827	0.115	1.20382	0.386		1.05321	0.522	1.07335	0.782
MSMEG_0805	1.03689	0.677	0.899835	0.359		1.03736	0.532	0.989558	0.948		1.07957	0.194	1.01375	0.936
MSMEG_0806	0.873145	0.076	0.779652	0.028		1.11424	0.061	0.798164	0.049		1.12952	0.039	0.884002	0.25
MSMEG_0807	0.887664	0.175	0.764667	0.047		0.818013	0.007	0.771755	0.068		0.879065	0.056	0.916763	0.54
MSMEG_0808	0.877634	0.094	0.767581	0.031		0.538997	0	0.751124	0.026		0.551584	0	0.815762	0.084
MSMEG_0809	0.992921	0.938	0.837282	0.167		1.06056	0.264	0.803244	0.124		1.14736	0.017	0.892185	0.425
MSMEG_0810	1.29024	0.002	1.47725	0.005		2.07537	0	1.26593	0.063		2.25872	0	1.19237	0.139
MSMEG_0811	1.01691	0.84	1.06461	0.468		1.29092	0	1.00599	0.96		1.30727	0	1.03153	0.78
MSMEG_0812	0.839028	0.011	0.74417	0.051		0.565461	0	0.725727	0.047		0.62552	0	0.748348	0.059
MSMEG_0813	1.0599	0.435	0.980647	0.899		0.842428	0.006	0.901803	0.481		0.924832	0.153	0.990313	0.96
MSMEG_0814	1.19381	0.015	1.44343	0.037		0.394915	0	1.40867	0.06		0.435248	0	1.36262	0.072
MSMEG_0815	1.30088	0.012	1.22812	0.023		0.6345	0	1.28805	0.009		0.736226	0.001	1.28297	0.008
MSMEG_0816	1.12817	0.169	1.33685	0.009		0.545289	0	1.35176	0.009		0.478126	0	1.18724	0.087
MSMEG_0817	0.882063	0.205	0.562756	0		2.49297	0	0.602633	0.001		2.22837	0	0.655597	0.003
MSMEG_0818	0.964914	0.716	1.22784	0.164		1.573	0	1.1083	0.512		1.2955	0.001	1.05568	0.772
MSMEG_0819	1.08147	0.611	1.32572	0.091		1.92261	0	1.04916	0.797		1.28994	0.026	1.00594	0.982
MSMEG_0820	1.04607	0.752	1.21122	0.076		1.57987	0	1.12142	0.296		1.40184	0.002	1.07372	0.545
MSMEG_0821	1.17014	0.246	1.0613	0.497		1.81048	0	0.935118	0.476		1.29765	0.018	0.942438	0.562
MSMEG_0822	1.00093	0.995	1.12513	0.322		0.953836	0.581	1.06814	0.616		0.750811	0.004	0.868981	0.285
MSMEG_0823	0.967915	0.762	1.1499	0.144		0.854795	0.035	1.09916	0.345		0.637774	0	0.821762	0.059
MSMEG_0824	0.960001	0.801	1.18848	0.115		0.5778	0	1.05978	0.617		0.47836	0	0.762427	0.026
MSMEG_0825	1.03409	0.812	1.16279	0.252		0.603554	0	1.10988	0.462		0.484897	0	0.825495	0.181
MSMEG_0826	0.987433	0.922	1.36774	0.024		0.642189	0	1.27824	0.076		0.507209	0	0.954869	0.763
MSMEG_0827	1.08693	0.236	1.04546	0.647		1.01154	0.828	1.05929	0.565		0.919326	0.115	1.05119	0.655
MSMEG_0828	0.992963	0.983	0.894388	0.242		1.38893	0.063	0.66098	0.001		1.08787	0.621	0.785536	0.027
MSMEG_0829	1.23444	0.039	1.10872	0.276		0.632114	0	1.10677	0.322		0.621233	0	1.19439	0.089
MSMEG_0830	1.06111	0.435	1.02431	0.8		0.750505	0	0.982698	0.868		0.687525	0	1.04947	0.642
MSMEG_0831	0.989251	0.887	1.05414	0.487		1.16434	0.005	1.0303	0.726		1.0537	0.257	0.988384	0.912
MSMEG_0832	1.10269	0.457	1.00832	0.931		0.743308	0.006	0.869656	0.134		0.763336	0.011	1.05183	0.613
MSMEG_0833	1.08743	0.578	0.924928	0.664		1.08593	0.432	1.11985	0.542		1.4896	0.002	1.24687	0.238
MSMEG_0834	0.928916	0.172	0.959582	0.615		0.698919	0	0.983432	0.862		0.697308	0	1.00402	0.973
MSMEG_0835	0.967757	0.74	1.01619	0.879		0.643247	0	0.955847	0.663		0.570928	0	0.874628	0.192
MSMEG_0836	0.988542	0.917	1.22505	0.178		0.440185	0	1.06499	0.706		0.423888	0	0.890277	0.501
MSMEG_0837	1.00881	0.916	1.07823	0.274		0.990199	0.842	0.961637	0.605		0.97071	0.545	1.01493	0.873
MSMEG_0838	1.29134	0.018	1.20211	0.051		1.89729	0	1.19001	0.078		1.78178	0	1.28175	0.014
MSMEG_0839	1.15495	0.065	0.995304	0.971		1.22105	0.003	1.00717	0.965		1.17483	0.011	1.09938	0.499
MSMEG_0840	0.959761	0.72	1.32415	0.119		0.476602	0	1.39158	0.095		0.463645	0	1.2726	0.204
MSMEG_0841	0.876889	0.283	1.25452	0.167		0.459047	0	1.426	0.06		0.474557	0	1.201	0.304
MSMEG_0842	0.827201	0.189	1.23041	0.173		0.583301	0	1.42077	0.047		0.511669	0	1.26394	0.153
MSMEG_0843	0.975878	0.713	0.948905	0.456		1.40411	0	0.993566	0.947		1.25238	0	1.04212	0.622
MSMEG_0844	0.972654	0.73	1.22423	0.241		1.55898	0	1.13506	0.496		1.22757	0.002	1.08468	0.705
MSMEG_0845	0.995419	0.961	1.03977	0.658		1.42318	0	1.05556	0.552		1.20681	0.004	1.05373	0.599
MSMEG_0846	1.04255	0.647	0.888487	0.438		1.48235	0	0.870656	0.398		1.31067	0.001	0.978164	0.918
MSMEG_0847	0.974522	0.648	1.0328	0.703		1.359	0	0.959157	0.633		1.15037	0.002	0.951462	0.597
MSMEG_0848	0.993184	0.946	0.890999	0.25		1.46032	0	0.913259	0.399		1.27889	0.001	0.983026	0.903
MSMEG_0849	0.97838	0.842	0.820026	0.279		1.29975	0.002	0.731202	0.128		1.13297	0.077	0.887373	0.583
MSMEG_0850	1.07189	0.498	0.828244	0.21		1.33255	0.002	0.864602	0.362		1.21805	0.015	1.05126	0.794
MSMEG_0851	1.09175	0.341	1.04813	0.509		1.04523	0.515	1.07404	0.347		1.0737	0.294	1.12734	0.123
MSMEG_0852	0.990449	0.916	0.85686	0.261		1.22984	0.002	0.969942	0.855		1.27756	0	0.982327	0.93
MSMEG_0853	0.949463	0.51	1.01793	0.843		0.979362	0.713	1.01451	0.887		1.18598	0.008	0.987237	0.91
MSMEG_0854	1.13396	0.246	0.974947	0.873		1.27697	0.008	0.963429	0.824		1.4184	0.001	1.04453	0.814
MSMEG_0855	1.1677	0.072	0.957695	0.757		1.04927	0.44	0.886909	0.381		1.00983	0.881	1.0202	0.911
MSMEG_0856	1.06739	0.449	0.888921	0.352		0.833399	0.009	0.904148	0.462		0.91588	0.163	0.985938	0.939
MSMEG_0857	1.00091	0.993	1.12336	0.084		0.84214	0.007	1.14512	0.067		0.662165	0	1.11172	0.128
MSMEG_0858	1.13963	0.172	0.860517	0.305		0.739914	0.001	0.958843	0.809		0.813899	0.009	1.12864	0.473
MSMEG_0859	0.938319	0.325	0.971453	0.728		0.810652	0.001	1.07122	0.405		0.737252	0	1.14012	0.12
MSMEG_0860	1.0431	0.65	1.02034	0.807		0.622784	0	1.10793	0.213		0.608468	0	1.13241	0.128
MSMEG_0861	1.12361	0.156	1.09288	0.199		0.747721	0	1.0494	0.515		0.700393	0	1.13075	0.101
MSMEG_0862	1.15147	0.311	1.04906	0.502		1.8462	0	0.891993	0.148		1.1624	0.147	0.987708	0.901
MSMEG_0863	1.03757	0.615	1.16932	0.161		1.73888	0	1.10852	0.381		1.10567	0.056	1.04278	0.766
MSMEG_0864	0.996184	0.97	0.881575	0.439		1.24164	0.002	0.904904	0.572		1.02126	0.706	0.985412	0.949
MSMEG_0865	1.09251	0.377	0.914922	0.637		1.3452	0.001	0.972106	0.901		1.09482	0.219	0.924541	0.727
MSMEG_0866	1.40072	0.014	1.19666	0.222		0.957586	0.643	1.28651	0.125		1.05937	0.537	1.4766	0.022
MSMEG_0867	1.28829	0.059	1.07761	0.605		4.88117	0	1.21553	0.206		4.94176	0	1.36088	0.049
MSMEG_0868	0.963701	0.681	1.04732	0.741		1.49513	0	1.00455	0.979		1.47019	0	0.939434	0.695
MSMEG_0869	1.9184	0.196	2.78426	0.091		0.927892	0.842	2.67304	0.128		1.0481	0.903	1.50968	0.539
MSMEG_0870	1.03058	0.786	0.97842	0.877		1.05997	0.412	1.05287	0.713		0.896219	0.129	1.01067	0.951
MSMEG_0871	1.03129	0.852	1.075	0.655		1.3663	0.007	0.888992	0.478		0.875026	0.193	1.06543	0.746
MSMEG_0872	0.812795	0.052	0.861629	0.509		0.745813	0.002	0.830778	0.442		0.592161	0	0.96364	0.906
MSMEG_0873	1.22933	0.442	0.991271	0.981		1.04318	0.83	1.50128	0.272		0.841058	0.372	1.24673	0.583
MSMEG_0874	0.997217	0.978	0.85448	0.234		0.9552	0.359	0.888524	0.405		0.817365	0.001	1.01536	0.937
MSMEG_0875	0.977844	0.777	1.12569	0.21		0.478786	0	1.10501	0.322		0.450568	0	0.984913	0.908
MSMEG_0876	0.995053	0.986	1.2791	0.076		0.712103	0.029	1.14226	0.343		0.673667	0.014	1.04513	0.792
MSMEG_0877	1.02356	0.84	1.023	0.798		0.840613	0.025	0.933754	0.43		0.688723	0	0.943062	0.531
MSMEG_0878	1.12742	0.145	0.97852	0.889		1.00963	0.876	0.932829	0.65		1.00546	0.931	1.02723	0.887
MSMEG_0879	0.929968	0.703	0.984438	0.9		0.344846	0	1.00883	0.955		0.26386	0	0.888173	0.335
MSMEG_0880	0.997264	0.991	0.92163	0.329		0.412941	0	0.942606	0.516		0.320654	0	0.859557	0.1
MSMEG_0881	0.94807	0.718	1.23728	0.238		1.3412	0.008	1.09759	0.639		1.00041	0.997	0.993785	0.983
MSMEG_0882	0.929157	0.352	0.958124	0.588		1.53004	0	1.17873	0.065		1.19428	0.007	1.22688	0.022
MSMEG_0883	0.80924	0.036	0.906603	0.545		1.47291	0	0.843602	0.322		1.04412	0.546	0.939459	0.759
MSMEG_0884	0.98136	0.816	0.895408	0.406		0.847698	0.005	1.05774	0.706		0.926913	0.138	0.985521	0.939
MSMEG_0885	1.05388	0.585	1.06561	0.43		1.40082	0	0.994544	0.961		1.24062	0.005	0.955205	0.635
MSMEG_0886	1.11041	0.072	1.08165	0.405		1.12525	0.012	1.14258	0.201		1.20789	0.001	1.4039	0.004
MSMEG_0887	0.912671	0.367	0.69057	0.025		2.4938	0	0.810409	0.183		2.01127	0	0.914412	0.596
MSMEG_0888	0.979672	0.895	0.714683	0.068		2.00049	0	0.685551	0.059		1.47559	0.001	0.882009	0.528
MSMEG_0889	0.810721	0.031	0.78538	0.017		0.330862	0	0.791969	0.024		0.287799	0	0.641831	0
MSMEG_0890	0.94831	0.474	1.07972	0.49		1.90857	0	1.11951	0.343		1.98219	0	0.961368	0.781
MSMEG_0891	1.20485	0.146	1.01501	0.894		3.6627	0	1.11807	0.299		4.38303	0	1.20669	0.085
MSMEG_0892	0.997448	0.983	0.863684	0.251		0.868699	0.022	0.852182	0.251		0.77673	0.001	1.01098	0.951
MSMEG_0893	1.37449	0.454	1.72331	0.122		1.4514	0.225	1.6332	0.194		1.40846	0.264	1.32035	0.476
MSMEG_0894	0.928667	0.692	1.4685	0.194		0.371162	0	1.15331	0.66		0.310927	0	0.768313	0.425
MSMEG_0895	0.880436	0.119	1.14019	0.409		1.03384	0.58	1.11478	0.528		0.949686	0.387	0.99712	0.991
MSMEG_0896	0.924378	0.305	1.04797	0.647		0.637788	0	0.98337	0.89		0.574592	0	0.988015	0.933
MSMEG_0897	1.0128	0.91	1.05527	0.735		0.855908	0.029	1.04465	0.8		0.682495	0	0.948045	0.777
MSMEG_0898	0.980379	0.864	1.00246	0.977		1.06243	0.395	0.924889	0.365		0.910634	0.192	0.927107	0.404
MSMEG_0899	1.01036	0.912	1.03401	0.705		0.433138	0	1.01556	0.881		0.432547	0	1.02084	0.853
MSMEG_0900	0.739577	0.019	0.932619	0.628		0.493451	0	1.03333	0.844		0.387024	0	0.734875	0.047
MSMEG_0901	1.03804	0.51	1.00565	0.952		0.644332	0	1.02365	0.814		0.674577	0	1.03945	0.712
MSMEG_0902	0.937356	0.437	0.995721	0.972		0.459327	0	1.03718	0.786		0.468599	0	0.948161	0.712
MSMEG_0903	0.995268	0.95	1.01757	0.81		0.704167	0	1.0358	0.627		0.5956	0	1.06357	0.405
MSMEG_0904	1.02162	0.73	0.907501	0.406		0.587403	0	0.929662	0.565		0.537856	0	0.958821	0.78
MSMEG_0905	0.848245	0.042	1.10568	0.531		0.734498	0	1.08968	0.622		0.71758	0	1.07466	0.717
MSMEG_0906	1.14001	0.22	0.985684	0.921		0.916679	0.272	1.0192	0.906		0.858198	0.063	1.18495	0.222
MSMEG_0907	0.98168	0.837	1.05136	0.567		0.917671	0.129	1.06687	0.484		0.868148	0.02	1.05669	0.587
MSMEG_0908	1.01592	0.83	1.06606	0.383		0.687083	0	1.03754	0.65		0.694813	0	1.07208	0.4
MSMEG_0909	0.870707	0.073	0.967045	0.763		0.977718	0.69	1.13016	0.27		1.00486	0.934	1.2747	0.035
MSMEG_0910	1.0172	0.95	1.27368	0.329		0.62302	0.008	1.27143	0.368		0.529472	0.001	1.45526	0.168
MSMEG_0911	1.14823	0.356	1.6472	0.051		0.963319	0.735	1.54018	0.102		0.484001	0	1.39773	0.187
MSMEG_0912	1.19646	0.03	1.41869	0.015		0.412402	0	1.39549	0.023		0.415657	0	1.21854	0.133
MSMEG_0913	1.04961	0.654	1.18148	0.081		0.426047	0	1.2189	0.06		0.504784	0	1.22679	0.044
MSMEG_0914	1.11682	0.356	1.35198	0.058		0.43385	0	1.27693	0.134		0.463815	0	1.12573	0.48
MSMEG_0915	1.03277	0.803	1.10183	0.149		0.561197	0	1.08576	0.251		0.710151	0.001	1.13208	0.087
MSMEG_0916	0.984785	0.925	0.982564	0.857		0.998382	0.987	1.12693	0.215		1.13315	0.192	1.27141	0.019
MSMEG_0917	0.884603	0.083	0.776443	0.07		0.9681	0.53	0.799444	0.127		0.888746	0.032	0.953778	0.778
MSMEG_0918	0.913523	0.39	1.20002	0.199		1.46965	0	1.10685	0.503		2.24444	0	1.02814	0.884
MSMEG_0919	0.935651	0.648	1.17368	0.238		1.34211	0.009	1.00949	0.96		1.95194	0	0.996817	0.988
MSMEG_0920	1.06476	0.659	0.955693	0.693		1.02031	0.836	0.971506	0.82		1.04732	0.633	1.11164	0.383
MSMEG_0921	1.05286	0.464	0.970502	0.657		0.720804	0	0.899713	0.138		0.681248	0	0.937801	0.372
MSMEG_0922	1.08635	0.308	0.876549	0.316		0.844652	0.012	0.794613	0.122		0.702804	0	0.914643	0.566
MSMEG_0923	1.00101	0.991	1.02647	0.726		0.479168	0	1.00161	0.986		0.477196	0	0.984942	0.87
MSMEG_0924	0.989112	0.902	0.885927	0.138		1.20533	0.003	0.926818	0.373		1.16662	0.01	0.969076	0.757
MSMEG_0925	1.01064	0.906	0.95574	0.62		0.771558	0	0.934051	0.471		0.822168	0.002	1.07885	0.446
MSMEG_0926	1.04257	0.618	1.0078	0.939		0.932014	0.222	1.0541	0.586		1.11638	0.065	1.1076	0.295
MSMEG_0927	1.14691	0.145	0.951496	0.741		1.50458	0	0.994685	0.977		1.72086	0	1.1544	0.354
MSMEG_0928	1.29453	0.011	1.0116	0.955		0.438154	0	1.02367	0.922		0.541463	0	1.15167	0.504
MSMEG_0929	1.07938	0.459	0.931226	0.642		0.830705	0.022	1.02091	0.912		0.930993	0.336	1.29233	0.108
MSMEG_0930	1.10328	0.235	0.936476	0.572		0.882493	0.052	0.957861	0.74		0.761135	0.001	1.15296	0.253
MSMEG_0931	1.25041	0.251	1.90541	0.004		0.708228	0.027	1.5176	0.047		0.63857	0.007	1.27035	0.221
MSMEG_0932	1.83814	0	1.98415	0.007		0.605426	0	1.63632	0.043		0.633075	0	2.00159	0.006
MSMEG_0933	0.884235	0.147	0.725283	0.008		0.80865	0.004	0.663277	0.002		0.71311	0	0.73809	0.01
MSMEG_0934	0.67766	0.006	0.457999	0.001		0.562875	0	0.530802	0.003		0.537379	0	0.596431	0.008
MSMEG_0935	1.09335	0.431	0.971848	0.787		1.40265	0.001	0.968412	0.773		1.2257	0.022	1.10351	0.359
MSMEG_0936	1.23936	0.078	1.02978	0.837		0.931701	0.423	1.08426	0.564		1.42439	0.001	1.29273	0.072
MSMEG_0937	1.15921	0.163	1.04835	0.641		0.912795	0.242	1.01063	0.934		1.2992	0.004	1.189	0.1
MSMEG_0938	0.961633	0.49	0.972248	0.776		1.62115	0	1.10545	0.308		1.57406	0	1.16918	0.116
MSMEG_0939	1.02422	0.711	0.940366	0.549		0.813024	0	1.00642	0.963		0.848623	0.002	1.06559	0.597
MSMEG_0940	1.07687	0.365	0.903328	0.474		0.76905	0.001	0.974313	0.883		0.715634	0	1.18511	0.276
MSMEG_0941	1.08121	0.187	0.984481	0.859		0.469942	0	1.02399	0.798		0.491216	0	1.09792	0.28
MSMEG_0942	1.17462	0.054	0.998743	0.991		0.664516	0	0.992013	0.956		0.683701	0	1.11212	0.367
MSMEG_0943	1.1608	0.051	1.12492	0.089		0.644208	0	0.992102	0.927		0.486109	0	0.949254	0.492
MSMEG_0944	1.14962	0.384	0.84867	0.509		1.23092	0.084	1.01058	0.975		1.26739	0.053	1.16169	0.612
MSMEG_0945	0.947318	0.677	0.790696	0.306		0.522649	0	0.894528	0.663		0.566888	0	0.87365	0.626
MSMEG_0946	1.07032	0.314	1.03371	0.81		1.20178	0.002	1.0284	0.854		1.2877	0	0.995291	0.981
MSMEG_0947	0.975875	0.795	0.964114	0.688		1.22153	0.004	1.01123	0.921		1.34505	0	1.06124	0.552
MSMEG_0948	1.17837	0.057	1.05311	0.741		0.661241	0	1.1956	0.256		0.739584	0	1.29749	0.099
MSMEG_0949	1.02671	0.663	1.01992	0.856		2.04016	0	1.01162	0.928		2.07625	0	1.15737	0.17
MSMEG_0950	1.33614	0.039	1.13851	0.282		0.629245	0	1.06291	0.648		0.686883	0.002	1.23482	0.111
MSMEG_0952	1.02902	0.725	0.988432	0.913		0.598449	0	0.94696	0.596		0.68926	0	1.03096	0.802
MSMEG_0953	1.0724	0.329	0.995461	0.973		0.493172	0	0.988111	0.947		0.583677	0	1.03707	0.83
MSMEG_0954	1.15849	0.047	0.963343	0.827		0.565503	0	0.846632	0.315		0.579409	0	0.897473	0.545
MSMEG_0955	1.18704	0.023	1.07439	0.573		0.539097	0	0.977691	0.884		0.567473	0	1.12306	0.407
MSMEG_0956	1.23691	0.013	1.02737	0.863		0.618994	0	0.901111	0.492		0.632096	0	0.981454	0.927
MSMEG_0958	1.15463	0.31	0.828616	0.446		0.668753	0.002	0.929636	0.802		0.781649	0.028	1.09559	0.773
MSMEG_0959	1.15746	0.237	1.04007	0.748		0.554426	0	1.18858	0.164		0.588326	0	1.1472	0.263
MSMEG_0960	1.27335	0.158	0.782545	0.374		0.912905	0.469	0.803299	0.463		1.02083	0.876	0.850266	0.625
MSMEG_0961	1.27881	0.013	1.09867	0.42		0.969151	0.642	1.12391	0.349		0.825451	0.01	1.18717	0.177
MSMEG_0962	1.17157	0.051	1.16061	0.096		1.40998	0	1.08719	0.361		1.47339	0	1.24091	0.027
MSMEG_0963	0.773359	0.001	0.686633	0		0.632289	0	0.704741	0		0.630019	0	0.653792	0
MSMEG_0964	0.922081	0.353	0.749136	0.066		0.930418	0.261	0.768877	0.111		0.773314	0.001	0.812638	0.192
MSMEG_0965	1.03538	0.63	1.06139	0.635		0.752836	0	1.12038	0.376		1	1	1.04513	0.774
MSMEG_0966	1.11242	0.457	1.37007	0.057		1.22566	0.059	1.21207	0.248		1.59925	0.001	1.04619	0.821
MSMEG_0967	1.19297	0.167	1.36825	0.038		0.9752	0.791	1.1505	0.33		1.19903	0.064	1.09536	0.561
MSMEG_0968	0.658902	0	0.512559	0		0.471542	0	0.579087	0		0.469934	0	0.443516	0
MSMEG_0969	0.996913	0.983	0.926005	0.479		1.44858	0	0.887776	0.31		1.39244	0	1.02279	0.876
MSMEG_0970	1.54456	0.479	0.373575	0.057		1.90887	0.148	0.359121	0.064		1.85655	0.165	0.570147	0.28
MSMEG_0971	0.973457	0.734	1.01831	0.857		0.913854	0.092	1.01045	0.93		0.939755	0.235	1.02669	0.824
MSMEG_0972	1.01229	0.902	0.889853	0.463		0.898436	0.081	0.910462	0.586		0.955894	0.448	1.04436	0.835
MSMEG_0973	1.07714	0.269	1.06506	0.676		0.798719	0.001	1.21237	0.219		0.829706	0.002	1.41074	0.033
MSMEG_0974	1.06624	0.301	1.02961	0.767		0.658361	0	1.02902	0.785		0.68499	0	1.128	0.223
MSMEG_0975	1.08165	0.251	1.03217	0.649		1.80818	0	0.946093	0.436		1.56027	0	1.03165	0.704
MSMEG_0976	0.940418	0.784	0.591139	0.046		1.43834	0.02	0.840101	0.496		1.33009	0.056	1.08613	0.786
MSMEG_0977	1.00363	0.983	0.799642	0.209		0.748325	0.004	0.955917	0.831		0.678952	0.001	1.16602	0.443
MSMEG_0978	1.00263	0.986	0.76339	0.158		0.648525	0	0.853718	0.435		0.52543	0	0.961658	0.876
MSMEG_0979	1.03378	0.659	0.873828	0.339		0.609896	0	0.9485	0.745		0.608389	0	1.15072	0.38
MSMEG_0980	0.95912	0.496	0.924493	0.402		1.17434	0.002	0.959292	0.692		1.25345	0	1.02321	0.856
MSMEG_0981	0.980522	0.907	0.849423	0.359		1.35393	0.008	0.768611	0.184		1.47213	0.002	0.957155	0.856
MSMEG_0982	0.798621	0.027	0.948769	0.692		0.714199	0	0.979152	0.892		0.632592	0	0.740319	0.033
MSMEG_0983	0.990438	0.902	0.882231	0.252		1.4623	0	0.889755	0.322		1.57184	0	0.934771	0.605
MSMEG_0984	0.83933	0.166	0.972383	0.804		0.804895	0.029	0.933857	0.538		0.73642	0.005	0.785594	0.037
MSMEG_0985	1.04088	0.639	1.35222	0.032		0.44186	0	1.29583	0.07		0.474163	0	1.13043	0.377
MSMEG_0986	1.07599	0.382	1.28914	0.086		1.02599	0.677	1.21986	0.2		0.900462	0.095	1.18784	0.263
MSMEG_0987	0.942704	0.446	0.813481	0.087		1.8915	0	0.836828	0.162		1.71759	0	0.923563	0.552
MSMEG_0988	0.948566	0.76	1.03021	0.82		2.18254	0	0.926357	0.551		1.77645	0	0.964227	0.813
MSMEG_0989	0.828403	0.009	0.792775	0.028		1.30439	0	0.860337	0.142		1.31504	0	0.894973	0.273
MSMEG_0990	0.865543	0.019	0.755065	0.028		1.26085	0	0.788593	0.066		1.26734	0	0.816148	0.096
MSMEG_0991	1.07304	0.594	0.799709	0.265		0.846826	0.078	0.776963	0.25		0.942587	0.519	0.852886	0.491
MSMEG_0992	0.959516	0.674	0.979799	0.85		0.602198	0	1.00512	0.968		0.548008	0	0.977079	0.859
MSMEG_0993	1.19834	0.03	1.00974	0.954		1.17932	0.011	0.974665	0.89		1.30634	0	1.19055	0.288
MSMEG_0994	1.20046	0.44	1.27146	0.241		1.35556	0.084	1.31748	0.222		1.25409	0.189	1.10947	0.68
MSMEG_0995	1.18798	0.067	0.96532	0.831		1.18282	0.023	1.01216	0.955		1.19354	0.018	1.32002	0.092
MSMEG_0996	1.07269	0.475	0.847686	0.335		1.33043	0.001	0.817731	0.284		1.20902	0.015	1.01114	0.965
MSMEG_0997	0.960232	0.669	0.890911	0.289		1.39635	0	0.818839	0.107		1.17779	0.019	0.897282	0.379
MSMEG_0998	1.04231	0.618	0.912887	0.504		1.19642	0.006	0.973033	0.869		1.25406	0.001	1.10017	0.545
MSMEG_0999	1.0296	0.684	0.962323	0.615		1.89553	0	0.961478	0.628		1.7649	0	1.06451	0.455
MSMEG_1000	1.03826	0.54	0.965223	0.825		1.12177	0.016	0.901424	0.507		1.07543	0.102	1.11951	0.501
MSMEG_1001	0.781832	0.001	0.41299	0.001		0.45067	0	0.458257	0.002		0.481695	0	0.51202	0.004
MSMEG_1004	0.962726	0.813	1.12805	0.27		1.19721	0.082	1.41177	0.011		1.46501	0.002	1.28103	0.044
MSMEG_1005	1.13584	0.047	1.06422	0.426		1.51111	0	1.03846	0.662		1.76806	0	1.03113	0.758
MSMEG_1006	0.921732	0.148	0.949226	0.471		0.979485	0.621	1.01974	0.819		0.828331	0.001	1.0775	0.354
MSMEG_1007	1.06363	0.443	0.870919	0.34		0.604481	0	0.905093	0.528		0.554964	0	0.981986	0.932
MSMEG_1008	1.00662	0.947	1.20126	0.056		1.08357	0.162	1.24726	0.034		0.913732	0.119	1.20019	0.062
MSMEG_1009	1.01866	0.779	1.17038	0.121		0.461514	0	1.12664	0.265		0.470559	0	1.02316	0.863
MSMEG_1010	1.18872	0.013	1.20535	0.068		0.97295	0.561	1.20897	0.084		1.02786	0.56	1.27138	0.028
MSMEG_1011	1.145	0.038	1.05554	0.699		0.825109	0.001	1.07486	0.616		0.70961	0	1.11766	0.455
MSMEG_1012	1.22203	0.016	1.17382	0.138		0.769652	0	1.14413	0.243		0.645453	0	1.0727	0.571
MSMEG_1013	0.886785	0.117	0.694671	0.071		0.762196	0	0.763496	0.198		0.77448	0.001	0.865863	0.512
MSMEG_1015	0.972006	0.796	0.769834	0.168		1.2699	0.004	0.852958	0.43		1.13847	0.073	1.03026	0.909
MSMEG_1016	1.10737	0.299	0.744826	0.227		1.15324	0.059	0.731374	0.24		1.17305	0.038	0.767094	0.327
MSMEG_1017	1.05517	0.621	0.950528	0.662		1.61653	0	0.979202	0.878		1.32547	0.002	1.03922	0.785
MSMEG_1018	0.98523	0.84	1.17353	0.176		1.40373	0	1.15867	0.248		1.2736	0	1.06189	0.675
MSMEG_1019	0.99418	0.955	1.21642	0.266		1.4409	0	1.17794	0.386		1.29188	0.001	1.01459	0.953
MSMEG_1020	0.989981	0.886	0.911352	0.513		1.0132	0.759	0.931065	0.647		0.85275	0.002	1.0619	0.736
MSMEG_1021	1.10119	0.156	1.07558	0.43		0.584225	0	1.08889	0.388		0.571116	0	1.13141	0.221
MSMEG_1022	1.32536	0.001	1.21145	0.038		0.409094	0	1.2057	0.051		0.412074	0	1.263	0.016
MSMEG_1023	1.11146	0.187	1.44271	0.049		0.266526	0	1.47844	0.048		0.293422	0	1.29016	0.166
MSMEG_1024	1.15232	0.066	1.44084	0.023		0.306847	0	1.55812	0.01		0.362274	0	1.38585	0.035
MSMEG_1025	1.05053	0.631	0.938095	0.61		1.33182	0.001	0.87532	0.309		1.02871	0.688	1.16703	0.244
MSMEG_1026	0.924982	0.831	1.55963	0.017		1.13617	0.576	1.40893	0.061		0.621756	0.047	1.16484	0.389
MSMEG_1027	1.02418	0.857	0.989829	0.925		0.603406	0	1.02003	0.863		0.422063	0	1.03603	0.771
MSMEG_1028	0.938187	0.303	0.825552	0.087		1.36579	0	0.901438	0.361		1.30491	0	1.05297	0.694
MSMEG_1029	1.09935	0.548	0.978741	0.905		0.838817	0.121	1.11267	0.536		1.10361	0.374	1.26409	0.176
MSMEG_1030	0.838402	0.116	0.894909	0.658		2.99216	0	0.908239	0.718		1.68544	0	0.99868	0.997
MSMEG_1031	0.902148	0.241	0.835335	0.113		1.41176	0	0.88771	0.314		1.07593	0.262	0.906462	0.426
MSMEG_1032	0.886546	0.314	0.751895	0.07		1.26156	0.017	0.794546	0.16		0.852219	0.079	0.954572	0.809
MSMEG_1033	1.01677	0.866	1.0359	0.721		1.73406	0	1.07157	0.485		1.55221	0	1.11864	0.265
MSMEG_1034	1.26188	0.007	0.98228	0.913		0.900066	0.071	1.24404	0.171		0.858807	0.014	1.63764	0.006
MSMEG_1035	1.21268	0.281	1.27825	0.134		0.954938	0.729	1.29187	0.149		0.965172	0.793	1.26863	0.172
MSMEG_1036	1.81777	0	2.81022	0.001		0.631195	0	2.13219	0.01		0.608539	0	2.02937	0.011
MSMEG_1037	1.08409	0.266	1.41685	0.078		1.50277	0	1.42064	0.099		1.41985	0	1.44022	0.076
MSMEG_1038	1.04713	0.501	1.27007	0.045		0.701499	0	1.29503	0.042		0.74132	0	1.34895	0.018
MSMEG_1039	1.08294	0.301	1.00326	0.974		1.01209	0.834	0.999325	0.997		1.00217	0.97	1.11283	0.322
MSMEG_1041	1.0775	0.464	0.926365	0.509		0.844747	0.031	0.934818	0.592		0.733554	0.001	0.955209	0.757
MSMEG_1042	1.04573	0.725	0.724995	0.249		0.823998	0.03	0.825591	0.526		0.809737	0.02	0.999912	1
MSMEG_1043	1.10698	0.109	1.07119	0.533		1.17266	0.004	1.08335	0.496		1.02001	0.671	1.22961	0.085
MSMEG_1044	1.14061	0.147	1.14202	0.238		0.704638	0	1.15121	0.251		0.54973	0	1.15046	0.255
MSMEG_1045	1.12569	0.054	1.0248	0.818		0.813262	0	1.03495	0.756		0.876602	0.008	1.07461	0.518
MSMEG_1046	1.13705	0.079	1.00448	0.975		0.866054	0.015	1.04373	0.788		1.06591	0.233	1.17688	0.279
MSMEG_1047	1.19414	0.015	1.04035	0.701		0.842115	0.004	1.01303	0.918		1.04144	0.413	1.07375	0.525
MSMEG_1048	1.12488	0.037	1.12253	0.121		0.821585	0	1.156	0.081		0.923874	0.056	1.14557	0.086
MSMEG_1049	1.08742	0.314	1.02087	0.827		0.633547	0	0.985362	0.89		0.517267	0	1.01167	0.925
MSMEG_1050	1.14671	0.133	1.26258	0.051		0.564324	0	1.09429	0.44		0.52427	0	1.06646	0.619
MSMEG_1051	1.02395	0.779	1.11419	0.172		1.30199	0	1.11046	0.222		1.26313	0.001	1.0868	0.338
MSMEG_1052	0.901756	0.236	1.13675	0.399		2.2922	0	1.14243	0.414		2.30649	0	0.775942	0.127
MSMEG_1053	1.16698	0.017	1.10285	0.276		0.806827	0	1.03909	0.703		0.887932	0.015	1.06791	0.529
MSMEG_1054	1.08915	0.632	1.5143	0.068		0.602454	0.001	1.43419	0.128		0.683825	0.006	1.19495	0.459
MSMEG_1055	1.06851	0.287	1.06634	0.399		0.745915	0	1.09169	0.288		0.688444	0	1.12629	0.152
MSMEG_1056	1.10714	0.415	1.27327	0.251		0.688346	0.001	1.45565	0.114		0.630751	0	1.06225	0.827
MSMEG_1060	0.787361	0.005	0.746242	0.012		0.917501	0.121	0.842209	0.118		0.825067	0.003	0.890174	0.277
MSMEG_1061	1.0341	0.821	1.05955	0.509		0.848126	0.084	1.17418	0.104		0.762238	0.009	1.26502	0.02
MSMEG_1062	1.10484	0.277	0.832629	0.177		1.1405	0.062	0.843622	0.247		1.06571	0.347	1.07115	0.676
MSMEG_1063	1.10826	0.243	0.970961	0.838		1.33477	0.001	1.04943	0.747		1.34078	0.001	1.27881	0.087
MSMEG_1064	1.35125	0.012	1.68247	0.007		2.18082	0	1.59507	0.015		2.23653	0	1.57177	0.014
MSMEG_1065	1.24895	0.036	1.60393	0.004		1.79807	0	1.63329	0.003		1.89799	0	1.67257	0.002
MSMEG_1066	1.17647	0.131	1.1187	0.21		1.4985	0	1.21146	0.063		1.6076	0	1.33656	0.008
MSMEG_1067	1.23798	0.075	1.05042	0.748		1.36836	0.003	1.14606	0.364		1.4606	0.001	1.3195	0.073
MSMEG_1068	0.982804	0.8	1.06337	0.359		0.65768	0	1.05971	0.424		0.641465	0	1.04132	0.614
MSMEG_1069	1.18905	0.011	1.23466	0.03		1.63159	0	1.06299	0.505		1.69214	0	1.06448	0.527
MSMEG_1070	1.00287	0.982	0.983201	0.83		1.19417	0.011	0.947783	0.489		1.02824	0.658	0.972119	0.757
MSMEG_1071	1.07125	0.492	1.15484	0.095		1.34766	0.001	1.08614	0.348		1.37202	0.001	1.09048	0.344
MSMEG_1072	1.05664	0.443	1.00708	0.96		1.36935	0	0.904814	0.478		1.41223	0	1.05426	0.751
MSMEG_1073	1.01234	0.911	0.943408	0.491		0.748469	0.001	0.838337	0.071		0.607391	0	0.915498	0.347
MSMEG_1074	0.960651	0.444	1.02702	0.748		0.702622	0	0.958598	0.613		0.743672	0	0.943054	0.507
MSMEG_1075	0.85582	0.13	0.907212	0.349		0.657404	0	0.877467	0.252		0.630974	0	0.884674	0.285
MSMEG_1076	0.0741632	0	0.0613393	0		0.0619355	0	0.111558	0		0.115762	0	0.0639165	0
MSMEG_1077	0.328616	0	0.28528	0		0.583846	0	0.370481	0		0.554001	0	0.405275	0
MSMEG_1078	0.635798	0	0.569801	0.001		0.404646	0	0.693506	0.014		0.346431	0	0.729962	0.023
MSMEG_1079	0.848654	0.011	0.834731	0.265		4.09031	0	0.834603	0.303		4.19908	0	0.793056	0.189
MSMEG_1080	0.761836	0.004	0.769051	0.432		4.78153	0	1.22085	0.582		5.19592	0	0.858712	0.714
MSMEG_1081	0.892964	0.078	0.841834	0.238		2.39179	0	0.977989	0.905		2.47483	0	1.00726	0.974
MSMEG_1082	1.15675	0.188	0.888639	0.402		120.488	0	1.05085	0.76		149.057	0	1.04678	0.802
MSMEG_1083	1.03675	0.781	1	1		131.558	0	1.28352	0.117		79.6652	0	1.38117	0.042
MSMEG_1084	0.914852	0.694	1.1082	0.654		12.4716	0	1.11592	0.648		8.42411	0	0.959395	0.888
MSMEG_1085	1.41125	0.401	0.445278	0.088		16.2637	0	0.467038	0.13		10.2625	0	0.722069	0.533
MSMEG_1086	1.28902	0.593	1.01708	0.952		7.0618	0	1.1171	0.696		4.98169	0	0.678782	0.16
MSMEG_1087	1.016	0.925	1.08709	0.722		18.1464	0	1.31658	0.248		10.5144	0	1.07218	0.805
MSMEG_1088	1.08365	0.774	1.11836	0.334		14.264	0	1.03404	0.808		7.49206	0	1.12506	0.367
MSMEG_1089	0.78748	0.277	1.20346	0.519		4.46453	0	1.08081	0.818		3.18253	0	0.756344	0.384
MSMEG_1090	0.867902	0.574	0.997038	0.983		5.92563	0	0.840614	0.21		3.65213	0	0.715709	0.022
MSMEG_1091	0.948814	0.822	1.02775	0.824		3.19269	0	0.868473	0.244		2.25534	0	0.773782	0.04
MSMEG_1092	0.911761	0.618	1.11706	0.404		1.53176	0.004	0.93471	0.645		1.26406	0.076	0.863935	0.319
MSMEG_1093	0.847142	0.159	0.92089	0.306		1.80253	0	0.921601	0.348		1.30773	0.007	0.824377	0.036
MSMEG_1094	0.870095	0.098	0.855701	0.077		2.98637	0	0.905791	0.273		2.20176	0	0.785343	0.014
MSMEG_1095	0.945509	0.374	0.849852	0.199		2.02427	0	0.823272	0.163		1.85767	0	0.961851	0.813
MSMEG_1096	0.95928	0.549	0.978232	0.833		1.12143	0.029	0.90385	0.32		1.14089	0.015	1.01669	0.9
MSMEG_1097	0.1153	0	0.0524845	0		0.160857	0	0.0910983	0		0.198942	0	0.0656962	0
MSMEG_1098	0.431205	0	0.246714	0		0.584903	0	0.273821	0.001		0.390994	0	0.243927	0
MSMEG_1099	0.854835	0.315	1.1036	0.601		1.31351	0.028	0.999152	0.998		1.2147	0.1	0.929969	0.757
MSMEG_1100	0.999366	0.998	0.523907	0.051		1.08169	0.69	0.676824	0.236		0.969702	0.88	0.629841	0.16
MSMEG_1101	0.657235	0	0.455282	0.001		10.4747	0	0.622116	0.017		4.41291	0	0.694146	0.044
MSMEG_1102	0.954659	0.668	1.13687	0.242		2.07946	0	1.13594	0.285		1.57879	0	0.957957	0.759
MSMEG_1103	1.08494	0.478	0.890399	0.467		0.778686	0.008	0.950593	0.784		0.786578	0.01	1.14213	0.463
MSMEG_1104	0.99548	0.963	0.965337	0.777		1.02565	0.656	0.971281	0.831		0.913643	0.117	1.01923	0.905
MSMEG_1105	0.993273	0.94	0.950487	0.879		1.18076	0.006	0.721024	0.308		1.10947	0.056	1.02291	0.957
MSMEG_1106	1.07699	0.218	0.998081	0.983		1.37347	0	0.975419	0.797		1.3728	0	1.06553	0.507
MSMEG_1107	1.47657	0.01	2.142	0.031		1.46842	0.002	1.28759	0.445		1.32047	0.013	1.00063	0.999
MSMEG_1108	1.01415	0.894	1.24481	0.245		1.83205	0	1.41906	0.102		1.53751	0	1.14933	0.525
MSMEG_1109	0.980355	0.841	0.857463	0.203		1.12556	0.065	0.900402	0.416		1.02295	0.716	0.976231	0.882
MSMEG_1110	1.04376	0.534	0.814528	0.264		0.870844	0.011	0.855513	0.43		0.872251	0.012	1.02245	0.933
MSMEG_1111	1.08165	0.171	1.1086	0.157		1.15473	0.004	1.08532	0.29		1.23854	0	1.06606	0.427
MSMEG_1112	0.0834777	0	0.0680224	0		0.116595	0	0.103441	0		0.189289	0	0.0713499	0
MSMEG_1113	0.834483	0.047	0.6407	0.004		0.771131	0.001	0.704083	0.019		0.791403	0.003	0.796128	0.091
MSMEG_1114	0.930771	0.229	0.94588	0.507		1.20556	0.001	1.0305	0.754		1.25283	0	1.0206	0.856
MSMEG_1115	1.03655	0.614	0.880309	0.199		0.865899	0.009	0.84511	0.128		0.757858	0	0.947556	0.652
MSMEG_1116	1.18947	0.057	1.60335	0.058		0.408686	0	1.37765	0.206		0.438767	0	1.16735	0.566
MSMEG_1117	1.21837	0.062	1.21877	0.091		0.509377	0	1.32903	0.033		0.71868	0.001	1.1979	0.138
MSMEG_1118	1.17899	0.063	1.46478	0.02		0.3336	0	1.28466	0.112		0.357065	0	1.06131	0.735
MSMEG_1119	1.22325	0.01	1.28698	0.028		0.442064	0	1.26507	0.045		0.428365	0	1.29031	0.026
MSMEG_1120	1.16293	0.173	1.25928	0.098		0.399137	0	1.15332	0.321		0.437371	0	0.997317	0.99
MSMEG_1121	1.22031	0.122	1.3084	0.055		0.460654	0	1.06183	0.672		0.49726	0	1.03682	0.83
MSMEG_1122	1.03341	0.826	0.876708	0.437		0.634465	0	0.915504	0.636		0.76134	0.009	1.03905	0.866
MSMEG_1123	1.01671	0.792	1.05326	0.483		0.905097	0.022	1.03083	0.714		0.925285	0.063	1.08232	0.336
MSMEG_1124	1.19406	0.168	0.963587	0.769		0.883202	0.192	0.969769	0.823		0.938353	0.503	1.17886	0.193
MSMEG_1125	1.05558	0.522	1.02243	0.767		1.00003	1	1.04554	0.551		1.08302	0.189	1.1115	0.16
MSMEG_1126	1.14616	0.321	0.984061	0.871		1.3775	0.006	0.939232	0.511		1.22177	0.058	1.03557	0.757
MSMEG_1127	1.02152	0.747	0.966109	0.754		1.37874	0	1.03687	0.754		1.32881	0	1.09357	0.43
MSMEG_1128	1.02036	0.92	0.956684	0.735		1.14249	0.257	1.03043	0.836		0.893286	0.336	1.02501	0.879
MSMEG_1129	1.00555	0.952	1.00508	0.964		1.1434	0.019	0.891533	0.318		1.35277	0	1.00229	0.99
MSMEG_1130	0.997652	0.983	0.885679	0.2		1.03014	0.594	0.925313	0.442		1.18555	0.007	0.963886	0.759
MSMEG_1131	0.197269	0	0.118504	0		0.333968	0	0.153216	0		0.471032	0	0.16382	0
MSMEG_1132	0.916044	0.283	0.734452	0.026		1.18572	0.012	0.687194	0.012		1.01037	0.87	0.807159	0.101
MSMEG_1133	1.0984	0.54	0.851435	0.402		1.0439	0.693	0.887719	0.568		0.848048	0.135	1.10891	0.657
MSMEG_1134	0.819756	0.016	0.938967	0.724		1.03331	0.561	0.947509	0.779		0.664046	0	0.977801	0.925
MSMEG_1135	1.04476	0.547	0.93136	0.769		0.95874	0.411	1.20243	0.44		0.805701	0.001	1.02319	0.942
MSMEG_1136	1.22661	0.074	1.14229	0.132		1.45861	0.001	1.12812	0.205		1.62665	0	1.16075	0.114
MSMEG_1137	1.16206	0.28	1.67606	0.052		0.458935	0	1.45863	0.161		0.43746	0	1.12568	0.692
MSMEG_1138	1.10937	0.13	1.34897	0.041		0.71194	0	1.1881	0.23		0.642934	0	0.958557	0.802
MSMEG_1139	1.00951	0.906	0.915091	0.251		0.737395	0	0.985096	0.875		0.712154	0	0.924927	0.368
MSMEG_1140	0.887759	0.072	0.925633	0.468		0.830181	0.002	1.0746	0.534		0.818958	0.001	0.908932	0.426
MSMEG_1141	0.948668	0.513	1.05339	0.671		0.481608	0	1.18935	0.178		0.524056	0	0.913125	0.498
MSMEG_1142	0.984673	0.885	0.985416	0.913		0.389384	0	1.0801	0.549		0.435884	0	0.92548	0.58
MSMEG_1143	0.94357	0.372	1.15874	0.336		0.372324	0	1.2455	0.198		0.37934	0	0.909001	0.603
MSMEG_1144	0.93854	0.319	1.05487	0.686		0.321459	0	1.13574	0.341		0.352085	0	0.862859	0.279
MSMEG_1145	1.01537	0.851	1.0471	0.689		0.468483	0	1.17925	0.169		0.526458	0	0.930257	0.57
MSMEG_1146	1.01797	0.902	1.0131	0.935		0.304434	0	1.2262	0.188		0.366755	0	0.958809	0.818
MSMEG_1147	0.960995	0.694	1.10057	0.533		0.299326	0	1.20892	0.252		0.335286	0	0.997017	0.99
MSMEG_1148	0.948868	0.513	1.04537	0.751		0.302876	0	1.13944	0.343		0.351892	0	0.915167	0.554
MSMEG_1149	0.944924	0.344	1.1191	0.476		0.344648	0	1.20915	0.269		0.385361	0	1.03033	0.89
MSMEG_1150	0.912943	0.245	1.05381	0.692		0.304872	0	1.24603	0.117		0.391647	0	1.00706	0.969
MSMEG_1151	1.12488	0.135	1.29271	0.044		2.18262	0	1.37399	0.022		2.51	0	1.23921	0.088
MSMEG_1152	0.981401	0.892	1.41796	0.078		1.15471	0.091	1.41061	0.104		0.99261	0.931	0.968926	0.903
MSMEG_1153	0.894922	0.595	1.51866	0.129		1.18584	0.239	1.36565	0.284		0.803491	0.137	0.817879	0.518
MSMEG_1154	0.869634	0.595	1.58776	0.178		1.3703	0.092	1.61588	0.202		0.897644	0.554	0.784488	0.539
MSMEG_1155	0.809148	0.185	0.912311	0.403		1.16973	0.187	0.889747	0.323		0.94569	0.638	0.710556	0.01
MSMEG_1156	1.13769	0.597	1.30151	0.284		1.59972	0.012	1.08019	0.788		1.24995	0.189	0.977298	0.948
MSMEG_1157	0.946099	0.746	1.14587	0.195		1.53798	0.002	1.00457	0.974		1.25973	0.048	0.94453	0.651
MSMEG_1158	0.994697	0.983	1.33251	0.182		1.29033	0.04	1.08771	0.726		1.00281	0.981	0.866847	0.567
MSMEG_1159	1.00098	0.992	1.19408	0.489		0.943662	0.245	1.32188	0.313		0.959546	0.406	0.925511	0.817
MSMEG_1160	1.25014	0.49	1.26497	0.514		1.11221	0.649	1.62974	0.215		1.03069	0.901	0.916447	0.856
MSMEG_1161	1.14792	0.201	1.09316	0.79		1.08865	0.287	1.32661	0.387		1.36173	0.002	1.02674	0.95
MSMEG_1162	0.814131	0.051	0.927109	0.731		0.816925	0.015	1.05233	0.834		0.795745	0.008	0.821719	0.392
MSMEG_1163	0.925548	0.772	1.21002	0.148		1.02703	0.878	1.04864	0.747		0.849393	0.341	1.05081	0.764
MSMEG_1164	0.956645	0.824	1.18912	0.113		1.82694	0	0.957548	0.714		1.41599	0.012	0.881134	0.275
MSMEG_1165	0.963053	0.524	1.08736	0.402		1.3053	0	1.12817	0.269		1.04957	0.251	1.14271	0.223
MSMEG_1167	1.06838	0.348	1.23934	0.034		1.15216	0.014	1.12853	0.219		0.918975	0.11	1.01518	0.903
MSMEG_1168	0.904231	0.243	1.13466	0.297		1.11311	0.102	1.01015	0.954		1.02072	0.752	1.04571	0.775
MSMEG_1169	1.06986	0.533	1.04565	0.725		1.77168	0	1.00258	0.987		1.4372	0	1.26128	0.073
MSMEG_1170	1.06904	0.49	0.98069	0.884		1.33689	0.001	0.998494	0.994		1.27717	0.003	1.19519	0.167
MSMEG_1171	1.02893	0.83	1.16096	0.071		1.11805	0.18	1.17483	0.071		1.17082	0.066	1.11112	0.212
MSMEG_1172	1.09811	0.275	1.40906	0.057		0.981449	0.769	1.28403	0.174		1.0789	0.233	1.18154	0.37
MSMEG_1173	1.04087	0.49	1.23356	0.052		0.775615	0	1.21235	0.087		0.806803	0	1.13049	0.255
MSMEG_1174	1.16862	0.049	1.0144	0.912		1.27628	0.001	1.17558	0.2		1.37621	0	1.24438	0.082
MSMEG_1175	1.13003	0.289	0.910006	0.511		1.48953	0	0.88515	0.427		1.31159	0.006	1.07823	0.666
MSMEG_1176	1.3099	0.001	1.59396	0.021		0.780926	0	1.5765	0.027		0.897268	0.047	1.5173	0.033
MSMEG_1177	1.01335	0.889	1.07131	0.398		5.49316	0	1.05933	0.513		12.8338	0	0.997977	0.988
MSMEG_1178	1.53407	0.105	0.660864	0.263		4.73416	0	0.576816	0.179		10.3842	0	0.631988	0.258
MSMEG_1179	1.16403	0.132	1.42542	0.008		4.28161	0	1.20463	0.127		8.82786	0	1.04553	0.748
MSMEG_1180	1.08531	0.477	1.12662	0.164		3.23231	0	1.0244	0.808		5.97971	0	1.10941	0.262
MSMEG_1181	1.09077	0.405	1.39443	0.02		1.74543	0	1.22199	0.138		2.54334	0	1.06393	0.677
MSMEG_1182	1.11746	0.307	1.50847	0.045		2.9778	0	1.18943	0.378		5.41166	0	1.06918	0.778
MSMEG_1183	1.09073	0.325	1.26385	0.059		3.35361	0	1.14239	0.284		5.69781	0	1.11025	0.417
MSMEG_1184	0.665636	0	0.668583	0.003		19.5757	0	0.773704	0.041		20.4994	0	0.710584	0.008
MSMEG_1185	0.892762	0.308	0.946742	0.563		4.66222	0	1.12164	0.257		5.29808	0	1.14498	0.181
MSMEG_1186	1.07127	0.458	1.073	0.358		1.39629	0	1.10723	0.228		1.97991	0	1.10665	0.229
MSMEG_1187	1.16439	0.085	1.1413	0.127		0.975744	0.704	1.17207	0.098		1.08047	0.231	1.16466	0.098
MSMEG_1188	1.06418	0.412	0.957814	0.709		0.813134	0.002	0.900317	0.362		0.687076	0	1.07455	0.571
MSMEG_1189	1.06973	0.229	1.02918	0.762		0.697082	0	0.952561	0.61		0.646148	0	1.09382	0.356
MSMEG_1190	1.10253	0.209	1.33896	0.078		0.399789	0	1.10863	0.542		0.38868	0	1.05617	0.784
MSMEG_1191	1.27036	0.063	1.02482	0.905		0.712841	0.002	1.38899	0.112		0.744159	0.006	1.52466	0.041
MSMEG_1192	0.947332	0.44	1.04263	0.606		1.76695	0	0.994753	0.961		2.01368	0	1.01019	0.93
MSMEG_1193	1.04572	0.84	0.759201	0.136		1.58329	0.004	0.834227	0.347		1.02718	0.852	0.815105	0.303
MSMEG_1194	1.06654	0.321	0.88937	0.329		1.40902	0	0.86624	0.274		1.32946	0	0.990175	0.953
MSMEG_1195	1.00952	0.947	1.0764	0.431		1.09789	0.253	0.907357	0.332		0.908386	0.241	0.960073	0.727
MSMEG_1196	1.14864	0.057	1.26846	0.008		1.64307	0	1.11078	0.189		1.6221	0	1.11677	0.162
MSMEG_1197	0.994751	0.958	0.906709	0.335		1.02653	0.648	0.889834	0.292		0.971528	0.614	0.933744	0.568
MSMEG_1198	1.12912	0.223	0.947116	0.656		3.21574	0	0.979335	0.885		3.68745	0	1.12145	0.379
MSMEG_1199	1.14905	0.044	1.15318	0.085		1.06145	0.223	1.08991	0.31		1.27306	0	1.22168	0.026
MSMEG_1200	1.51404	0.048	1.1732	0.454		0.609859	0.005	1.02409	0.933		0.753599	0.068	1.13621	0.615
MSMEG_1201	1.03097	0.612	1.03977	0.624		1.24052	0	1.02135	0.815		1.37121	0	1.191	0.042
MSMEG_1202	0.799546	0.031	1.02915	0.854		2.16197	0	0.861089	0.322		2.35235	0	0.763065	0.08
MSMEG_1203	1.02902	0.874	1.26999	0.069		1.0444	0.693	1.44027	0.016		1.32663	0.018	1.27232	0.075
MSMEG_1204	1.06578	0.641	0.920478	0.578		1.6182	0	0.959415	0.809		1.96864	0	1.16933	0.333
MSMEG_1205	0.9685	0.828	1.29159	0.052		0.934541	0.46	1.48541	0.009		1.17008	0.095	1.3559	0.026
MSMEG_1206	0.786818	0.069	0.807512	0.205		0.870219	0.151	1.14231	0.46		1.16376	0.119	1.27176	0.188
MSMEG_1207	0.936078	0.457	0.946278	0.651		0.881114	0.058	0.953238	0.713		0.944376	0.37	0.881455	0.326
MSMEG_1208	1.00311	0.986	0.908596	0.512		0.903644	0.262	0.829555	0.24		0.870778	0.132	0.868816	0.391
MSMEG_1209	1.00686	0.937	0.923184	0.288		0.756683	0	0.87452	0.116		0.773968	0	0.936589	0.444
MSMEG_1210	1.04165	0.821	0.911207	0.454		1.40548	0.008	0.970791	0.843		1.79079	0	1.12244	0.408
MSMEG_1211	0.888717	0.063	0.870841	0.119		0.797437	0	0.922309	0.378		0.780128	0	0.989463	0.933
MSMEG_1212	0.829664	0.209	1.10013	0.61		0.826869	0.092	0.853935	0.416		0.937776	0.561	0.674212	0.051
MSMEG_1213	0.933743	0.281	0.885484	0.148		0.966384	0.467	0.88236	0.17		0.915471	0.07	0.949197	0.592
MSMEG_1214	0.993034	0.962	0.729281	0.131		1.13192	0.156	0.78473	0.274		1.12425	0.179	0.971053	0.918
MSMEG_1215	0.998847	0.995	0.849793	0.173		1.61464	0	0.838421	0.178		1.14097	0.189	1.04486	0.773
MSMEG_1216	0.83993	0.272	0.882111	0.266		9.78472	0	0.891265	0.342		6.81152	0	0.769962	0.04
MSMEG_1217	0.93853	0.392	1.13545	0.298		2.64901	0	1.00571	0.972		2.27425	0	0.920391	0.565
MSMEG_1218	0.872398	0.186	0.915135	0.426		6.77325	0	0.922152	0.5		5.74561	0	0.838919	0.148
MSMEG_1219	0.847377	0.078	0.821851	0.514		7.72822	0	1.27673	0.447		6.34429	0	0.77757	0.46
MSMEG_1220	0.839184	0.057	0.971067	0.81		3.89138	0	0.993883	0.967		3.55901	0	0.748155	0.024
MSMEG_1221	1.09568	0.157	1.19575	0.078		1.20378	0.002	1.08653	0.418		1.20083	0.002	1.06402	0.582
MSMEG_1222	1.21349	0.108	1.27438	0.059		0.968835	0.721	1.14384	0.295		1.13942	0.144	1.15332	0.273
MSMEG_1223	0.9514	0.641	1.21663	0.131		1.60698	0	1.13655	0.345		1.95742	0	0.996381	0.987
MSMEG_1225	0.926972	0.293	1.17968	0.323		1.43825	0	1.04395	0.831		1.23218	0.001	0.951854	0.823
MSMEG_1226	1.24542	0.045	1.20513	0.044		3.01365	0	1.10218	0.281		2.69543	0	1.17867	0.073
MSMEG_1227	1.0043	0.95	1.01773	0.853		2.43388	0	0.954653	0.621		2.37839	0	1.01605	0.891
MSMEG_1228	1.04042	0.871	1.59381	0.11		5.71827	0	1.41671	0.254		3.92381	0	1.00268	0.996
MSMEG_1229	0.929127	0.694	1.25025	0.323		2.70763	0	1.26641	0.333		2.06495	0	0.909619	0.744
MSMEG_1230	1.0436	0.631	0.966703	0.82		1.78555	0	0.847303	0.256		1.67254	0	0.98885	0.952
MSMEG_1231	1.50685	0.417	0.38722	0.077		4.10404	0.002	0.513185	0.229		4.89956	0.001	0.598365	0.364
MSMEG_1232	0.892411	0.569	1.41529	0.306		37.1819	0	1.34527	0.421		38.7852	0	1.05943	0.903
MSMEG_1233	1.04486	0.567	1.02993	0.847		90.3951	0	1.1114	0.48		101.91	0	1.03598	0.85
MSMEG_1234	0.942772	0.77	1.34625	0.153		7.21674	0	0.967841	0.9		6.89902	0	0.862431	0.532
MSMEG_1235	1.11887	0.338	1.09266	0.389		4.61488	0	1.07743	0.503		5.7054	0	0.956217	0.729
MSMEG_1236	1.07064	0.378	1.19077	0.077		0.853143	0.012	1.11507	0.281		1.09053	0.132	1.0094	0.943
MSMEG_1237	0.949189	0.667	1.17657	0.149		0.857064	0.069	1.10339	0.407		1.04746	0.572	1.03901	0.788
MSMEG_1238	0.782464	0.228	1.47922	0.215		0.518596	0.001	1.5914	0.182		0.588599	0.003	1.04796	0.916
MSMEG_1240	0.901476	0.494	1.28528	0.22		0.272604	0	1.33482	0.2		0.356432	0	1.19558	0.437
MSMEG_1241	0.913955	0.602	1.1974	0.174		0.249259	0	1.32202	0.066		0.318115	0	1.22576	0.153
MSMEG_1242	1.00196	0.991	1.18668	0.092		0.888951	0.176	1.21165	0.085		1.15198	0.108	1.02073	0.874
MSMEG_1243	0.927712	0.63	1.21339	0.194		0.804976	0.052	1.33198	0.089		1.0193	0.863	1.11297	0.532
MSMEG_1244	0.985251	0.947	1.32275	0.092		0.66107	0.005	1.38633	0.074		0.854194	0.216	1.23267	0.227
MSMEG_1245	0.970682	0.896	1.22682	0.102		0.919293	0.536	1.29724	0.062		1.09157	0.519	1.19501	0.173
MSMEG_1246	0.790605	0.148	1.23934	0.298		0.514635	0	1.39823	0.147		0.770752	0.04	1.06519	0.816
MSMEG_1247	0.906837	0.347	1.24525	0.208		0.349332	0	1.31525	0.155		0.325666	0	1.06562	0.775
MSMEG_1248	0.913627	0.496	1.20109	0.197		0.339207	0	1.33588	0.076		0.401726	0	1.17762	0.291
MSMEG_1249	1.17772	0.149	1.24147	0.056		1.72519	0	1.32885	0.023		1.8681	0	1.31628	0.022
MSMEG_1250	1.14307	0.133	1.17846	0.122		2.64538	0	1.17886	0.151		2.74868	0	1.18185	0.136
MSMEG_1251	1.3371	0.058	1.03513	0.879		1.35513	0.013	1.21918	0.357		2.17118	0	1.494	0.071
MSMEG_1252	1.13776	0.334	1.17768	0.185		1.09602	0.35	1.30703	0.06		1.40848	0.003	1.12327	0.398
MSMEG_1253	0.946929	0.732	1.39062	0.12		0.848374	0.124	1.4367	0.118		0.885262	0.247	0.989888	0.974
MSMEG_1254	0.921637	0.536	1.23729	0.241		0.723974	0.004	1.25488	0.251		0.851502	0.094	0.961585	0.872
MSMEG_1255	0.936465	0.514	1.1733	0.327		0.636136	0	1.20338	0.298		0.692391	0	0.989825	0.966
MSMEG_1256	1.0986	0.662	1.28299	0.29		0.714719	0.031	1.40223	0.196		0.700881	0.024	1.2555	0.392
MSMEG_1260	1.12861	0.147	1.11454	0.372		0.864024	0.027	1.31439	0.055		1.00472	0.941	1.22335	0.13
MSMEG_1261	0.982909	0.928	1.46341	0.111		1.04583	0.692	1.6528	0.061		1.11235	0.344	1.19849	0.496
MSMEG_1262	1.00035	0.998	1.37009	0.087		0.875255	0.266	1.64659	0.019		1.01755	0.889	1.28258	0.192
MSMEG_1263	1.05653	0.668	1.38944	0.064		0.675846	0.001	1.33411	0.121		0.698811	0.001	1.02741	0.906
MSMEG_1264	1.0589	0.723	1.34921	0.076		0.485069	0	1.41803	0.059		0.705047	0.005	1.23966	0.216
MSMEG_1265	1.20245	0.23	1.70112	0.03		0.531173	0	1.82432	0.021		0.660903	0.003	1.53221	0.071
MSMEG_1266	0.967996	0.836	0.998766	0.996		1.74638	0	0.901877	0.654		1.60039	0	0.728238	0.164
MSMEG_1267	0.970524	0.759	0.993988	0.95		3.00182	0	0.961927	0.671		2.75541	0	0.934865	0.476
MSMEG_1268	0.874939	0.238	0.738007	0.068		0.903764	0.231	0.894319	0.503		0.808208	0.02	1.08581	0.662
MSMEG_1269	1.17906	0.51	1.2716	0.473		1.15405	0.423	1.32209	0.438		1.16774	0.386	0.971179	0.95
MSMEG_1270	0.884358	0.423	1.24797	0.21		1.43711	0.005	1.10232	0.613		1.21587	0.088	0.914184	0.677
MSMEG_1271	0.932458	0.244	1.00399	0.976		1.23669	0	1.05501	0.702		1.43997	0	1.05008	0.76
MSMEG_1272	1.13376	0.132	1.05335	0.622		0.961177	0.519	0.980978	0.879		1.13029	0.056	1.06391	0.608
MSMEG_1273	1.03893	0.79	0.93936	0.624		1.11301	0.242	0.893509	0.391		1.4113	0.002	0.909794	0.505
MSMEG_1274	1.14594	0.158	1.33819	0.03		1.34661	0.001	1.47428	0.009		1.6996	0	1.33531	0.031
MSMEG_1275	1.02606	0.746	1.02271	0.827		0.948735	0.309	1.09791	0.35		1.0473	0.37	1.04382	0.712
MSMEG_1276	1.08654	0.691	0.965489	0.86		1.08635	0.554	1.10507	0.61		1.12923	0.381	0.950379	0.828
MSMEG_1277	1.05756	0.762	0.686434	0.256		0.946918	0.651	0.873821	0.717		0.861381	0.215	1.0965	0.833
MSMEG_1278	1.10003	0.406	0.941072	0.679		0.615098	0	1.00914	0.961		0.595709	0	1.12465	0.455
MSMEG_1279	1.05982	0.541	0.973105	0.768		1.69518	0	1.01349	0.901		1.68859	0	1.09293	0.346
MSMEG_1280	1.01611	0.878	1.02499	0.763		1.64948	0	1.08776	0.301		1.73713	0	1.07026	0.422
MSMEG_1281	0.942559	0.682	0.868061	0.109		0.828915	0.063	0.960001	0.663		0.956835	0.651	1.00873	0.942
MSMEG_1282	0.949683	0.706	0.914158	0.445		0.890396	0.203	0.929713	0.568		1.03525	0.706	1.06671	0.65
MSMEG_1283	0.862821	0.176	0.962414	0.668		1.06639	0.423	1.12836	0.197		1.19763	0.035	1.0136	0.909
MSMEG_1284	0.930199	0.568	1.07984	0.475		1.08842	0.338	1.12139	0.322		1.20583	0.045	1.03963	0.778
MSMEG_1285	1.06209	0.358	1.13066	0.119		0.61252	0	1.18334	0.058		0.613338	0	1.11524	0.189
MSMEG_1286	0.917174	0.208	0.962192	0.749		1.4974	0	1.06217	0.62		1.34312	0	0.882175	0.303
MSMEG_1287	0.970225	0.713	0.979146	0.821		1.44928	0	1.03654	0.702		1.34013	0	1.00851	0.943
MSMEG_1288	1.05749	0.402	1.13202	0.085		1.2763	0	1.0053	0.956		1.44037	0	1.04009	0.63
MSMEG_1289	0.995267	0.96	0.901001	0.374		1.50662	0	0.889483	0.353		1.19689	0.004	1.02912	0.856
MSMEG_1290	1.09491	0.198	0.94584	0.664		0.973593	0.61	0.976717	0.875		0.967986	0.534	1.10755	0.461
MSMEG_1291	1.11334	0.49	0.773273	0.194		5.48867	0	0.909262	0.661		7.51941	0	1.27371	0.262
MSMEG_1292	1.13189	0.405	0.784146	0.248		3.74304	0	0.953878	0.854		5.04321	0	1.15457	0.56
MSMEG_1293	1.18108	0.078	1.10027	0.293		17.7678	0	1.18046	0.108		21.0462	0	1.15746	0.142
MSMEG_1294	1.04751	0.474	1.06602	0.456		5.23914	0	1.16917	0.106		5.73675	0	1.0595	0.565
MSMEG_1295	0.987243	0.914	0.995792	0.972		7.28244	0	1.12402	0.341		8.73351	0	1.08188	0.556
MSMEG_1296	1.05013	0.549	1.09958	0.414		8.63411	0	1.21054	0.139		10.2575	0	1.1112	0.42
MSMEG_1297	0.992309	0.945	0.843769	0.129		5.40998	0	0.924155	0.502		6.75138	0	1.05899	0.666
MSMEG_1298	1.02976	0.857	0.969379	0.799		5.52587	0	1.14191	0.271		8.13769	0	1.03763	0.795
MSMEG_1299	1.09803	0.198	1.13053	0.275		46.3516	0	1.20016	0.145		29.8181	0	1.17105	0.198
MSMEG_1300	0.916983	0.379	0.823631	0.191		3.70844	0	1.01801	0.926		1.77156	0	0.866649	0.386
MSMEG_1301	1.12382	0.065	1.21194	0.133		1.13462	0.013	1.06908	0.626		1.13338	0.014	1.07127	0.648
MSMEG_1302	1.12151	0.165	1.01891	0.96		1.51448	0	0.678066	0.294		1.80599	0	1.01665	0.974
MSMEG_1303	0.996072	0.984	0.877337	0.42		1.895	0	0.809216	0.233		2.10114	0	1.12226	0.539
MSMEG_1304	1.00812	0.959	1.44353	0.11		1.08148	0.382	1.25065	0.345		0.973799	0.771	1.07819	0.791
MSMEG_1305	1.03086	0.677	1.11819	0.244		0.852588	0.005	1.09115	0.397		0.755991	0	1.13721	0.221
MSMEG_1306	0.826989	0.061	1.05282	0.711		0.661884	0	1.10343	0.481		0.62476	0	0.832186	0.194
MSMEG_1307	0.990245	0.946	0.865759	0.579		1.06557	0.444	0.909162	0.743		1.09038	0.297	0.741211	0.281
MSMEG_1308	0.994088	0.973	1.17263	0.693		2.25464	0	1.49578	0.322		1.87409	0	0.837102	0.705
MSMEG_1309	1.02413	0.96	0.806222	0.684		0.785669	0.385	1.00451	0.995		0.77003	0.346	0.892084	0.865
MSMEG_1310	1.12276	0.386	1.22583	0.044		0.712985	0.003	1.20406	0.077		0.879576	0.191	1.29456	0.016
MSMEG_1311	1.01632	0.882	1.05215	0.503		0.805814	0.005	1.21175	0.033		1.09189	0.189	1.13264	0.13
MSMEG_1312	1.08353	0.23	1.29341	0.034		0.854374	0.006	1.20724	0.118		1.02973	0.557	1.08395	0.516
MSMEG_1313	1.12836	0.084	1.25649	0.054		0.664874	0	1.19196	0.145		0.667539	0	1.17426	0.174
MSMEG_1314	0.811684	0.235	1.30154	0.399		0.649635	0.005	1.07542	0.848		0.624352	0.003	0.759935	0.436
MSMEG_1315	0.184471	0	0.119373	0		0.267589	0	0.148284	0		0.295441	0	0.119483	0
MSMEG_1316	1.17536	0.063	1.35276	0.027		0.960805	0.524	1.13717	0.314		1.22848	0.005	1.20903	0.142
MSMEG_1317	0.978232	0.834	0.997289	0.973		1.37744	0	1.00579	0.956		1.58423	0	0.987801	0.907
MSMEG_1318	1.01205	0.967	1.33877	0.076		30.9182	0	1.17988	0.32		59.5192	0	1.10114	0.599
MSMEG_1319	0.498026	0.023	0.574295	0.099		3.62362	0	0.679343	0.271		6.35557	0	0.421515	0.021
MSMEG_1320	1.0585	0.776	1.23095	0.139		10.444	0	1.41944	0.032		15.3847	0	1.18437	0.26
MSMEG_1321	1.03455	0.822	1.00207	0.982		2.28514	0	0.944469	0.532		4.22688	0	1.07337	0.46
MSMEG_1322	1.13837	0.311	1.23623	0.099		1.61423	0	1.21025	0.163		2.59582	0	1.28424	0.066
MSMEG_1323	1.07067	0.509	0.950688	0.78		1.3293	0.002	1.04933	0.805		1.59525	0	1.12492	0.54
MSMEG_1324	0.916549	0.656	1.45547	0.029		0.928061	0.575	1.34291	0.085		0.979154	0.879	1.23902	0.187
MSMEG_1325	1.07059	0.417	0.863491	0.35		0.792611	0.002	0.837747	0.301		0.870948	0.034	0.930077	0.713
MSMEG_1326	0.81242	0.115	0.649596	0.176		1.2724	0.021	0.710877	0.314		1.04027	0.684	0.622067	0.167
MSMEG_1327	1.09069	0.503	0.853419	0.359		0.601113	0	0.911093	0.626		0.756602	0.008	1.09187	0.68
MSMEG_1328	1.09721	0.314	0.954658	0.76		0.665797	0	1.0424	0.8		0.684931	0	0.989791	0.959
MSMEG_1329	1.06518	0.407	0.997469	0.976		1.04863	0.39	0.976817	0.807		0.743247	0	1.04342	0.669
MSMEG_1330	1.07472	0.407	1.04675	0.714		1.22118	0.006	1.03733	0.786		0.930414	0.254	1.22483	0.112
MSMEG_1331	1.12936	0.077	1.00161	0.988		1.11674	0.037	0.979126	0.858		1.09179	0.087	1.06669	0.571
MSMEG_1332	1.01843	0.816	1.08998	0.233		1.37409	0	1.07153	0.372		1.44057	0	1.00805	0.939
MSMEG_1333	1.00817	0.948	1.02904	0.824		0.73091	0.001	1.17615	0.206		0.627926	0	1.05838	0.693
MSMEG_1334	1.09651	0.177	1.05643	0.487		0.61398	0	1.0753	0.389		0.510998	0	1.12499	0.17
MSMEG_1335	0.990608	0.908	0.969824	0.742		1.35633	0	0.926689	0.408		1.11808	0.032	1.02693	0.813
MSMEG_1336	1.03815	0.857	1.12698	0.238		2.15884	0	1.01751	0.891		1.17252	0.214	0.963867	0.778
MSMEG_1339	0.994983	0.975	1.016	0.898		0.360334	0	1.08007	0.516		0.435118	0	1.06921	0.609
MSMEG_1340	1.05614	0.678	1.34725	0.137		0.459473	0	1.29836	0.224		0.496745	0	1.11118	0.656
MSMEG_1341	1.17678	0.028	1.15143	0.132		0.293159	0	1.15239	0.162		0.356884	0	1.11407	0.28
MSMEG_1342	1.07917	0.298	1.20849	0.059		0.255902	0	1.18976	0.099		0.310466	0	1.14422	0.181
MSMEG_1344	1.08991	0.47	0.94146	0.707		0.475832	0	1.04426	0.807		0.500787	0	1.15027	0.407
MSMEG_1345	1.08834	0.174	0.984875	0.866		0.469686	0	0.970512	0.747		0.477678	0	1.02541	0.813
MSMEG_1346	1.00924	0.892	1.17054	0.117		0.331656	0	1.0708	0.514		0.336038	0	0.988168	0.933
MSMEG_1347	1.01717	0.84	1.25221	0.046		0.333133	0	1.12142	0.297		0.331428	0	1.06512	0.601
MSMEG_1348	1.01998	0.75	0.975995	0.859		0.782881	0	0.931215	0.593		0.780478	0	1.04075	0.801
MSMEG_1349	1.04992	0.539	1.16447	0.051		0.773346	0.001	1.11554	0.165		0.786572	0.001	1.07025	0.395
MSMEG_1350	1.00358	0.983	1.13738	0.263		0.43426	0	1.31699	0.043		0.554372	0	1.18634	0.174
MSMEG_1351	0.984188	0.908	1.35405	0.039		1.17986	0.054	1.28508	0.093		1.89735	0	1.12088	0.439
MSMEG_1352	1.18212	0.009	1.19944	0.019		0.726863	0	1.12103	0.122		0.734357	0	1.13347	0.084
MSMEG_1353	1.20547	0.023	1.27602	0.033		0.967846	0.567	1.15827	0.188		0.969894	0.592	1.19147	0.112
MSMEG_1354	1.11067	0.133	1.21363	0.131		1.31316	0	1.23723	0.128		1.13632	0.022	1.24444	0.11
MSMEG_1355	0.984136	0.878	1.00715	0.941		0.545595	0	0.814303	0.041		0.527012	0	0.868036	0.127
MSMEG_1356	1.0608	0.507	1.17723	0.239		0.97591	0.704	1.03729	0.824		0.950788	0.429	0.944921	0.749
MSMEG_1357	0.993321	0.955	1.35562	0.103		1.04595	0.514	1.22109	0.303		1.03916	0.577	1.0748	0.752
MSMEG_1358	0.730506	0.016	0.412563	0		0.690259	0.001	0.477368	0.002		0.767678	0.009	0.494245	0.002
MSMEG_1359	0.84221	0.023	0.659507	0.004		1.24318	0.001	0.737066	0.027		1.03533	0.509	0.827962	0.131
MSMEG_1360	0.497031	0	0.245097	0		0.854482	0.102	0.302081	0		0.858138	0.111	0.34537	0
MSMEG_1361	0.729188	0.082	0.823113	0.637		0.465332	0	0.896465	0.814		0.442787	0	0.582103	0.209
MSMEG_1362	0.733629	0.008	0.478593	0.008		0.775634	0.004	0.44669	0.006		0.74041	0.001	0.555283	0.024
MSMEG_1363	0.984263	0.902	1.10475	0.197		1.39541	0.001	0.946894	0.51		1.27701	0.006	0.918587	0.316
MSMEG_1364	1.16586	0.064	1.17848	0.128		0.271977	0	1.09697	0.41		0.263873	0	1.08174	0.518
MSMEG_1365	1.13947	0.299	0.941533	0.731		0.35929	0	0.987776	0.956		0.328209	0	1.10256	0.613
MSMEG_1366	1.00072	0.993	1.10796	0.167		0.518489	0	0.976698	0.781		0.581003	0	0.870727	0.085
MSMEG_1367	0.916745	0.444	1.07226	0.655		0.420485	0	1.03445	0.851		0.479478	0	0.845769	0.305
MSMEG_1368	0.942511	0.644	0.996148	0.979		0.425877	0	0.94385	0.699		0.458519	0	0.773522	0.082
MSMEG_1369	1.37392	0.026	1.27952	0.036		2.96521	0	1.4212	0.008		2.83653	0	1.36157	0.013
MSMEG_1370	0.942466	0.602	0.928451	0.638		0.468114	0	0.911147	0.569		0.418406	0	0.661509	0.019
MSMEG_1371	0.895682	0.216	1.03231	0.811		0.610906	0	1.13478	0.33		0.725524	0	0.783358	0.067
MSMEG_1372	0.839114	0.188	1.0036	0.984		0.229189	0	1.11366	0.561		0.200749	0	0.630114	0.02
MSMEG_1373	0.79473	0.052	1.02591	0.902		0.198588	0	1.16901	0.428		0.194978	0	0.635028	0.029
MSMEG_1374	0.753437	0.11	1.03766	0.902		0.268066	0	1.19798	0.529		0.257876	0	0.577326	0.062
MSMEG_1375	1.16891	0.278	1.47543	0.033		1.54743	0.001	1.06062	0.748		1.59033	0.001	1.01046	0.965
MSMEG_1376	1.27578	0.006	1.05533	0.701		0.716744	0	1.05897	0.697		1.25228	0.002	1.12571	0.423
MSMEG_1377	1.14328	0.064	1.11497	0.264		0.808624	0.001	1.09801	0.371		1.21698	0.002	1.166	0.149
MSMEG_1378	1.24955	0.036	1.05862	0.736		0.792631	0.007	1.03244	0.867		1.25885	0.007	1.2115	0.263
MSMEG_1379	1.01877	0.877	0.971195	0.77		0.784036	0.004	1.01304	0.913		0.90675	0.181	0.986939	0.919
MSMEG_1380	0.949958	0.593	0.947698	0.595		1.02549	0.706	0.941349	0.571		0.819724	0.008	1.13694	0.232
MSMEG_1381	1.28082	0.007	1.35929	0.002		0.841741	0.01	1.29732	0.007		0.765949	0.001	1.39818	0.001
MSMEG_1382	1.40206	0.02	1.40316	0.011		0.738894	0.008	1.34958	0.023		0.760904	0.013	1.51505	0.003
MSMEG_1383	1.06257	0.853	0.939895	0.824		1.20576	0.353	1.29891	0.333		1.20192	0.36	1.13029	0.694
MSMEG_1384	1.11798	0.187	0.981407	0.889		1.07922	0.223	0.902687	0.429		1.11906	0.081	1.08921	0.54
MSMEG_1385	1.11857	0.063	1.06743	0.29		0.911005	0.042	0.990043	0.899		0.998825	0.979	0.977133	0.772
MSMEG_1386	1.00633	0.932	0.784936	0.182		1.31425	0	0.918647	0.669		1.15769	0.004	0.971943	0.91
MSMEG_1387	1.12805	0.329	1.40157	0.075		0.923625	0.381	1.18273	0.378		0.703868	0.002	1.02068	0.937
MSMEG_1388	1.1328	0.344	1.36994	0.078		0.981113	0.845	1.14938	0.441		0.883767	0.204	1.01994	0.936
MSMEG_1389	1.77697	0.018	1.76941	0.029		0.764941	0.117	1.42034	0.164		0.742902	0.085	1.46003	0.128
MSMEG_1390	1.1217	0.127	1.01535	0.859		1.36693	0	1.04989	0.558		1.20946	0.004	1.05994	0.514
MSMEG_1391	1.13327	0.026	1.22664	0.016		2.12571	0	1.21088	0.026		2.00226	0	1.17166	0.047
MSMEG_1392	1.01736	0.91	1.1513	0.162		0.709533	0.002	1.02882	0.808		0.560005	0	1.15835	0.175
MSMEG_1393	1.00516	0.955	1.30422	0.076		0.593735	0	1.37075	0.055		0.545199	0	1.36542	0.048
MSMEG_1394	1.06655	0.364	1.12983	0.165		0.639556	0	1.20011	0.07		0.607813	0	1.24303	0.028
MSMEG_1395	1.15805	0.234	0.865219	0.413		0.891013	0.21	0.979377	0.928		1.10346	0.283	1.22085	0.306
MSMEG_1396	1.02994	0.745	0.931553	0.519		0.594247	0	1.0561	0.65		0.67221	0	1.14374	0.262
MSMEG_1397	1.13322	0.148	1.03947	0.801		0.62556	0	1.1736	0.29		0.922027	0.206	1.277	0.109
MSMEG_1398	1.07272	0.29	1.07101	0.593		0.232965	0	1.05108	0.722		0.258665	0	1.25576	0.095
MSMEG_1399	1.06124	0.315	1.16712	0.19		0.248666	0	1.15067	0.269		0.278474	0	1.11218	0.418
MSMEG_1400	1.07646	0.26	1.18177	0.107		0.275484	0	1.15223	0.198		0.296642	0	1.00264	0.987
MSMEG_1401	1.05029	0.416	1.2006	0.089		0.361933	0	1.13738	0.25		0.394158	0	1.18968	0.122
MSMEG_1402	0.963267	0.681	1.05023	0.565		1.04922	0.43	0.918355	0.342		1.04525	0.468	0.89543	0.227
MSMEG_1403	1.0052	0.98	1.22324	0.157		1.16878	0.149	1.10361	0.514		0.867831	0.187	0.972925	0.885
MSMEG_1406	0.919444	0.629	1.21367	0.254		0.921388	0.491	1.19048	0.34		0.761477	0.032	0.928579	0.727
MSMEG_1407	1.38764	0.184	1.06364	0.791		1.18317	0.355	0.998506	0.997		1.30824	0.145	1.12154	0.656
MSMEG_1408	1.16178	0.408	0.927243	0.828		2.56744	0	1.00439	0.993		2.68287	0	1.09408	0.828
MSMEG_1409	1.02807	0.811	1.27106	0.465		0.812603	0.011	1.43055	0.312		0.767856	0.003	0.984102	0.974
MSMEG_1410	0.980461	0.919	1.27319	0.178		0.902606	0.368	1.15374	0.453		0.556806	0	1.02454	0.925
MSMEG_1411	1.07166	0.217	1.02259	0.807		5.67197	0	1.10057	0.285		4.11714	0	1.04425	0.669
MSMEG_1412	1.36085	0.163	1.4005	0.233		4.17547	0	1.19948	0.553		2.69856	0	0.946711	0.886
MSMEG_1413	1.20292	0.283	1.2386	0.105		21.7994	0	1.17475	0.245		7.65572	0	1.00144	0.995
MSMEG_1414	1.18318	0.5	1.52161	0.058		44.3488	0	1.16043	0.498		13.9912	0	1.06194	0.822
MSMEG_1415	1.11649	0.223	1.23606	0.028		5.05501	0	1.13407	0.177		2.27962	0	1.24676	0.023
MSMEG_1416	1.23127	0.003	1.239	0.056		0.57447	0	1.21728	0.093		0.501187	0	1.24897	0.052
MSMEG_1417	1.03389	0.716	1.1279	0.366		1.10953	0.094	1.05605	0.717		1.30467	0.001	0.945352	0.742
MSMEG_1418	1.08369	0.494	0.86422	0.239		1.09935	0.262	0.842729	0.21		1.61579	0	0.890232	0.405
MSMEG_1419	0.857928	0.321	0.944793	0.405		1.59888	0.001	0.946987	0.458		1.05823	0.621	0.944392	0.461
MSMEG_1420	1.03586	0.716	0.979901	0.884		1.33032	0.001	0.988039	0.944		0.996764	0.96	0.946783	0.727
MSMEG_1421	0.936742	0.638	0.871158	0.312		0.54125	0	1.03609	0.83		0.547227	0	0.974642	0.891
MSMEG_1422	0.961217	0.767	0.886301	0.332		0.527824	0	0.924944	0.567		0.48877	0	0.822681	0.153
MSMEG_1423	0.859573	0.399	1.27777	0.377		0.52237	0	1.13879	0.672		0.451372	0	0.736866	0.323
MSMEG_1424	0.894861	0.489	1.09403	0.557		0.841691	0.14	0.964185	0.84		0.70882	0.008	0.716328	0.048
MSMEG_1425	1.04693	0.82	1.09737	0.462		1.13367	0.319	1.14639	0.314		1.39282	0.017	1.09071	0.555
MSMEG_1426	1.10954	0.281	0.887747	0.597		1.09379	0.21	0.922485	0.747		1.48876	0	0.95347	0.871
MSMEG_1427	1.11916	0.091	1.09191	0.27		0.532489	0	1.05559	0.533		0.532246	0	1.15247	0.105
MSMEG_1428	1.01265	0.864	0.998763	0.992		0.496336	0	1.11804	0.358		0.534095	0	1.03068	0.841
MSMEG_1429	0.918502	0.298	0.887355	0.275		0.46495	0	0.937174	0.586		0.388788	0	0.874491	0.265
MSMEG_1430	1.00392	0.974	1.07853	0.334		0.706751	0	1.01476	0.881		0.682231	0	1.01301	0.906
MSMEG_1431	0.977813	0.849	0.776994	0.05		0.55718	0	0.770448	0.056		0.583325	0	0.883883	0.342
MSMEG_1432	1.10999	0.158	1.04676	0.548		0.810524	0.002	0.956005	0.58		0.842109	0.006	1.05104	0.573
MSMEG_1433	1.23237	0.03	1.45841	0.007		0.354171	0	1.17419	0.195		0.375341	0	1.13352	0.31
MSMEG_1434	1.11215	0.065	1.19205	0.041		0.518854	0	1.01918	0.836		0.527142	0	1.02153	0.832
MSMEG_1435	1.08081	0.268	1.17052	0.199		0.278972	0	1.0318	0.83		0.294282	0	0.978127	0.895
MSMEG_1436	1.04449	0.776	1.23358	0.128		0.248433	0	1.13268	0.384		0.247298	0	0.91012	0.544
MSMEG_1437	1.05846	0.69	1.34121	0.087		0.267479	0	1.14214	0.447		0.271873	0	0.95034	0.811
MSMEG_1438	1.02717	0.842	1.35752	0.103		0.25137	0	1.18532	0.376		0.256916	0	0.898188	0.616
MSMEG_1439	0.99252	0.98	1.55474	0.129		0.221228	0	1.26591	0.438		0.213065	0	0.841281	0.607
MSMEG_1440	0.926074	0.677	1.37369	0.275		0.267549	0	1.25283	0.473		0.251162	0	0.880977	0.728
MSMEG_1441	1.03206	0.89	1.63992	0.094		0.243012	0	1.33119	0.345		0.236327	0	0.917309	0.815
MSMEG_1442	1.11794	0.499	1.50334	0.042		0.277405	0	1.22092	0.305		0.25076	0	0.946034	0.813
MSMEG_1443	1.06543	0.416	1.15901	0.317		0.361469	0	1.02808	0.881		0.348523	0	0.967163	0.867
MSMEG_1444	1.16357	0.062	1.26732	0.087		0.279	0	1.08555	0.564		0.300654	0	1.04876	0.778
MSMEG_1445	1.34013	0.033	1.24493	0.178		0.28608	0	1.20547	0.284		0.317721	0	1.36762	0.077
MSMEG_1446	1.15644	0.065	1.31432	0.018		0.567157	0	1.14066	0.22		0.52996	0	1.07514	0.523
MSMEG_1447	1.40747	0	1.39669	0.018		0.792926	0.001	1.21565	0.141		0.92951	0.191	1.28653	0.058
MSMEG_1448	1.35118	0.001	1.50311	0.003		0.977609	0.687	1.30788	0.037		1.22597	0.002	1.31663	0.027
MSMEG_1449	1.10627	0.347	1.20768	0.185		0.911901	0.243	1.27835	0.121		0.915372	0.263	1.15891	0.348
MSMEG_1450	1.1752	0.638	1.13763	0.8		0.962033	0.871	1.40791	0.493		1.04791	0.847	0.812718	0.72
MSMEG_1451	1.3536	0.249	1.3979	0.275		1.08438	0.68	1.84003	0.084		1.55349	0.034	1.17422	0.669
MSMEG_1452	1.08114	0.129	0.927285	0.519		1.00885	0.817	0.980968	0.895		1.0432	0.264	1.13604	0.323
MSMEG_1453	1.02541	0.713	1.18126	0.138		1.20408	0.001	1.25384	0.074		1.44685	0	1.16109	0.212
MSMEG_1454	1.27449	0.042	1.02149	0.923		0.815083	0.025	1.11554	0.603		1.09896	0.264	1.309	0.197
MSMEG_1455	1.06756	0.472	1.1016	0.341		1.12121	0.088	1.13491	0.256		1.1407	0.054	0.993316	0.964
MSMEG_1456	1.20766	0.021	1.02327	0.891		2.96961	0	0.969887	0.867		2.66261	0	1.13121	0.471
MSMEG_1457	0.968115	0.793	1.1488	0.176		1.15141	0.082	1.13706	0.246		0.999876	0.999	1.07408	0.543
MSMEG_1458	1.21112	0.063	1.59897	0.057		1.4216	0	1.29353	0.294		1.42171	0	1.08355	0.782
MSMEG_1459	0.867223	0.598	1.47514	0.113		0.912707	0.628	1.23232	0.412		0.829835	0.317	0.983498	0.961
MSMEG_1460	1.03237	0.681	1.16298	0.119		1.54793	0	0.940668	0.548		1.42918	0	1.02303	0.856
MSMEG_1461	0.995656	0.983	1.13643	0.344		1.32267	0.016	1.06303	0.687		1.07071	0.517	0.982756	0.93
MSMEG_1462	1.11433	0.328	1.10185	0.225		1.49434	0	0.921487	0.339		1.15755	0.082	1.00872	0.94
MSMEG_1463	0.954131	0.701	0.878171	0.472		1.28752	0.007	0.952819	0.821		1.04709	0.573	0.8464	0.413
MSMEG_1464	1.09055	0.283	0.865424	0.406		1.00428	0.944	0.813904	0.277		0.989798	0.87	1.00968	0.97
MSMEG_1465	1.13172	0.046	1.20125	0.053		0.240194	0	1.11164	0.261		0.276711	0	1.09584	0.342
MSMEG_1466	1.05225	0.483	1.36876	0.021		0.259825	0	1.18391	0.189		0.286897	0	1.1277	0.354
MSMEG_1467	1.08643	0.404	1.41067	0.066		0.265563	0	1.26442	0.219		0.287862	0	1.04066	0.864
MSMEG_1468	1.10506	0.539	1.75034	0.055		0.23233	0	1.32668	0.326		0.230016	0	0.946954	0.879
MSMEG_1469	1.01428	0.912	1.45532	0.086		0.282561	0	1.27448	0.281		0.29553	0	1.07938	0.774
MSMEG_1470	1.01576	0.925	1.44761	0.112		0.270403	0	1.2148	0.42		0.267003	0	0.963629	0.906
MSMEG_1471	1.08782	0.603	1.46093	0.081		0.274282	0	1.1973	0.414		0.264139	0	0.914187	0.727
MSMEG_1472	1.11992	0.411	1.37155	0.064		0.277543	0	1.17459	0.343		0.263857	0	1.04253	0.844
MSMEG_1473	1.0301	0.756	1.08078	0.658		0.289639	0	1.0635	0.747		0.304052	0	0.929122	0.725
MSMEG_1474	1.19858	0.023	1.05655	0.751		0.308487	0	1.03319	0.866		0.327418	0	1.04807	0.821
MSMEG_1475	0.870533	0.049	0.94153	0.72		0.876758	0.017	1.06629	0.714		0.784967	0	1.32038	0.104
MSMEG_1476	0.642074	0	0.692044	0.053		0.890482	0.039	0.765594	0.167		0.654765	0	0.836477	0.359
MSMEG_1477	0.761293	0.001	0.654828	0		0.438778	0	0.635506	0		0.552564	0	0.625291	0
MSMEG_1478	0.909341	0.169	0.80246	0.025		1.30048	0	0.823196	0.049		1.317	0	0.875522	0.148
MSMEG_1479	1.04453	0.55	1.16646	0.187		0.750821	0	1.2603	0.082		0.686378	0	1.4054	0.013
MSMEG_1480	1.06963	0.436	1.08109	0.492		1.02367	0.71	1.17429	0.2		0.81052	0.004	1.36721	0.018
MSMEG_1481	1.11176	0.406	1.02516	0.856		1.32176	0.008	1.01288	0.938		0.957511	0.641	1.22079	0.135
MSMEG_1482	1.07592	0.564	1.11807	0.434		1.06738	0.462	1.14599	0.372		0.79594	0.019	1.32594	0.073
MSMEG_1483	1.11574	0.146	1.051	0.523		0.362372	0	1.03689	0.671		0.403798	0	1.17883	0.057
MSMEG_1484	1.11882	0.12	0.981441	0.866		0.400711	0	0.979521	0.864		0.401152	0	1.09305	0.426
MSMEG_1485	1.15426	0.129	0.946732	0.736		0.387129	0	0.933833	0.681		0.426626	0	1.07953	0.677
MSMEG_1486	1.22389	0.133	1.15565	0.178		0.568036	0	1.11754	0.33		0.670352	0.001	1.24212	0.065
MSMEG_1487	1.1842	0.059	1.05721	0.63		1.04608	0.483	1.07476	0.548		1.21262	0.008	1.19504	0.139
MSMEG_1488	0.989106	0.922	1.10732	0.335		0.879853	0.061	1.21002	0.113		0.953556	0.469	1.11598	0.356
MSMEG_1489	0.981639	0.86	1.04616	0.664		1.29335	0.001	1.0576	0.604		1.16994	0.025	0.991415	0.95
MSMEG_1490	0.966151	0.569	1.05809	0.495		1.73047	0	0.992389	0.947		1.85548	0	1.11197	0.24
MSMEG_1491	0.957553	0.445	0.910478	0.259		1.18083	0.001	0.931668	0.429		1.20292	0.001	1.00983	0.936
MSMEG_1492	0.956996	0.596	1.06787	0.525		0.781534	0.001	0.987832	0.927		0.796418	0.001	0.957409	0.736
MSMEG_1493	1.22723	0.209	0.836954	0.4		1.16989	0.197	0.878338	0.572		1.46627	0.006	1.16457	0.535
MSMEG_1494	1.01254	0.879	1.01095	0.936		1.12113	0.032	1.08805	0.512		1.29415	0	1.16883	0.232
MSMEG_1495	1.06236	0.467	0.926429	0.613		0.816153	0.004	0.954697	0.784		0.878022	0.04	1.0357	0.858
MSMEG_1496	1.01348	0.925	0.948336	0.59		0.826348	0.031	0.899525	0.306		0.979781	0.81	0.799117	0.038
MSMEG_1497	0.987052	0.962	1.36114	0.193		0.740118	0.072	1.10525	0.702		0.946149	0.734	0.797165	0.39
MSMEG_1498	1.02132	0.917	1.41606	0.145		0.773529	0.043	1.10802	0.696		1.14673	0.255	0.867531	0.609
MSMEG_1499	1.16589	0.014	1.15762	0.077		0.831432	0.001	1.02122	0.82		0.792342	0	1.12835	0.156
MSMEG_1500	1.0044	0.954	0.937248	0.52		0.925589	0.082	0.90333	0.343		0.864914	0.004	1.00166	0.992
MSMEG_1501	1.10439	0.446	1.00683	0.962		0.639676	0	1.0829	0.58		1.13347	0.188	1.1785	0.259
MSMEG_1502	1.12343	0.239	1.08594	0.372		0.677624	0	1.00744	0.955		1.16023	0.053	1.11352	0.291
MSMEG_1503	1.26929	0.3	1.12555	0.51		0.859974	0.374	1.1716	0.41		1.08866	0.619	1.03851	0.874
MSMEG_1504	1.06769	0.51	0.825288	0.25		0.80124	0.007	0.874006	0.453		1.04334	0.554	1.03346	0.884
MSMEG_1505	0.934909	0.237	0.840066	0.061		0.948461	0.213	0.825526	0.056		1.0478	0.27	0.928821	0.449
MSMEG_1506	1.10373	0.409	0.882638	0.51		1.29338	0.009	0.931999	0.744		1.29292	0.009	1.09156	0.709
MSMEG_1507	1.04987	0.559	1.11941	0.501		1.24224	0.002	1.28766	0.171		1.1247	0.055	1.07458	0.731
MSMEG_1508	1.07163	0.226	1.02387	0.797		1.14397	0.006	1.03267	0.734		1.00998	0.82	1.05755	0.567
MSMEG_1509	1.03278	0.724	0.95243	0.525		1.79157	0	0.895805	0.192		1.52825	0	0.986262	0.895
MSMEG_1510	0.852709	0.03	0.755219	0.004		0.823559	0.002	0.776445	0.008		0.713149	0	0.790343	0.009
MSMEG_1511	1.02168	0.864	1.16545	0.264		0.866908	0.073	1.08084	0.605		0.700586	0	1.07505	0.665
MSMEG_1512	1.06161	0.361	1.13754	0.15		0.97857	0.654	1.11937	0.24		0.817412	0.001	1.12272	0.228
MSMEG_1513	1.00538	0.965	1.09721	0.437		0.992323	0.914	1.00109	0.995		0.936104	0.348	0.985328	0.933
MSMEG_1514	0.865675	0.159	0.888812	0.22		1.10435	0.192	0.988917	0.929		1.2023	0.024	1.08617	0.446
MSMEG_1515	0.926297	0.404	0.963182	0.654		1.30508	0.001	1.00272	0.979		1.06597	0.337	0.947339	0.561
MSMEG_1516	0.98237	0.849	0.892106	0.179		1.22567	0.003	0.953292	0.604		1.07823	0.194	0.999806	0.999
MSMEG_1517	0.989894	0.93	0.993292	0.954		1.15632	0.043	0.877938	0.249		1.191	0.018	0.835304	0.112
MSMEG_1518	0.979565	0.854	0.829767	0.449		1.01001	0.887	0.740365	0.263		1.01613	0.823	0.671446	0.138
MSMEG_1519	1.09823	0.42	1.2425	0.089		0.270654	0	1.13966	0.317		0.324184	0	1.04877	0.758
MSMEG_1520	1.11704	0.217	1.126	0.278		0.309872	0	1.07166	0.561		0.363393	0	1.08199	0.536
MSMEG_1521	0.956205	0.698	1.34289	0.214		0.258567	0	1.23004	0.414		0.272693	0	0.978101	0.948
MSMEG_1522	0.962503	0.769	1.48119	0.179		0.272477	0	1.32399	0.365		0.269975	0	0.990569	0.984
MSMEG_1523	0.996764	0.984	1.28602	0.2		0.249124	0	1.16679	0.462		0.257464	0	0.888133	0.609
MSMEG_1524	0.922286	0.5	1.2727	0.243		0.271712	0	1.11856	0.622		0.282967	0	0.871906	0.573
MSMEG_1525	1.10183	0.116	1.17401	0.088		0.272319	0	1.11462	0.265		0.289463	0	1.04653	0.678
MSMEG_1526	1.04243	0.684	0.850908	0.205		1.35057	0.001	0.923298	0.561		0.988431	0.871	1.12986	0.392
MSMEG_1527	1.07876	0.422	1.2441	0.106		0.685019	0	0.987752	0.945		0.652077	0	0.959847	0.809
MSMEG_1528	1.08045	0.233	1.00489	0.961		1.33559	0	1.12809	0.24		1.42718	0	1.33103	0.011
MSMEG_1529	1.08579	0.183	1.20392	0.055		1.71448	0	1.07763	0.432		1.4647	0	1.11858	0.247
MSMEG_1530	1.15395	0.639	1.32125	0.006		5.16197	0	1.03256	0.726		1.32265	0.183	1.16124	0.092
MSMEG_1531	0.993112	0.927	1.0431	0.664		0.997453	0.955	1.03783	0.719		0.846314	0.002	1.17234	0.114
MSMEG_1532	1.05587	0.564	0.974033	0.843		1.39472	0	0.964922	0.8		1.12398	0.086	1.11923	0.405
MSMEG_1533	0.998406	0.988	0.983579	0.931		0.905857	0.078	1.11104	0.558		0.895393	0.052	1.07172	0.743
MSMEG_1534	1.12844	0.246	0.874979	0.422		1.04122	0.604	0.880155	0.476		0.991517	0.916	1.1068	0.608
MSMEG_1535	0.964535	0.528	0.905642	0.492		1.26134	0	0.991479	0.965		1.23415	0	0.95622	0.812
MSMEG_1536	1.10122	0.524	1.5958	0.226		0.785887	0.035	1.63395	0.243		0.867029	0.189	1.50728	0.339
MSMEG_1537	1.01242	0.879	0.853483	0.179		0.910949	0.07	0.913476	0.472		1.00513	0.921	0.967082	0.828
MSMEG_1538	0.843972	0.005	0.851135	0.086		1.19713	0.001	0.988933	0.924		1.01333	0.739	0.916619	0.386
MSMEG_1539	0.98448	0.88	0.899361	0.318		1.00926	0.886	1.05098	0.674		0.999591	0.995	1.16204	0.198
MSMEG_1540	1.03855	0.79	1.00934	0.926		0.58023	0	0.813865	0.046		0.579674	0	0.939243	0.538
MSMEG_1541	1.13242	0.596	1.02271	0.934		1.02008	0.904	1.24744	0.384		1.48525	0.024	1.33547	0.266
MSMEG_1542	1.02399	0.752	0.92368	0.456		0.74479	0	0.904811	0.378		0.761798	0	0.962939	0.781
MSMEG_1543	0.764536	0.035	1.04721	0.843		0.287155	0	1.13038	0.593		0.265449	0	0.818053	0.396
MSMEG_1544	0.906008	0.109	0.840876	0.053		0.858121	0.004	0.898359	0.232		0.985807	0.755	0.825701	0.037
MSMEG_1545	1.06569	0.481	0.814981	0.29		1.11874	0.092	0.8764	0.531		1.14934	0.042	1.04943	0.854
MSMEG_1546	0.833162	0.028	0.951432	0.647		0.656376	0	1.07569	0.514		0.60774	0	0.874914	0.238
MSMEG_1547	1.07365	0.471	1.1259	0.278		0.892567	0.115	1.10178	0.411		0.967542	0.643	0.980785	0.899
MSMEG_1548	0.933383	0.466	1.0144	0.88		0.525809	0	0.969876	0.751		0.503659	0	0.892441	0.217
MSMEG_1549	0.724989	0	0.547496	0		0.533339	0	0.646866	0		0.511719	0	0.658329	0
MSMEG_1550	0.891186	0.145	0.768297	0.068		0.791531	0.001	0.897905	0.456		0.734519	0	0.862621	0.321
MSMEG_1551	1.14179	0.408	1.28585	0.009		6.75559	0	1.28743	0.01		8.58292	0	1.12236	0.179
MSMEG_1552	1.01218	0.917	1.3369	0.075		4.40664	0	1.30777	0.119		4.72742	0	0.98714	0.951
MSMEG_1553	1.16549	0.025	1.33721	0.05		3.37746	0	1.30472	0.085		4.54406	0	1.16044	0.316
MSMEG_1554	1.12317	0.092	1.30064	0.092		4.69776	0	1.33447	0.09		6.11207	0	1.21737	0.228
MSMEG_1555	1.08545	0.49	1.05834	0.446		1.31028	0.006	1.16807	0.071		2.07069	0	1.2623	0.009
MSMEG_1556	1.19644	0.04	1.08492	0.467		0.340838	0	1.00252	0.986		0.336053	0	1.23178	0.09
MSMEG_1557	1.20842	0.018	1.08463	0.647		0.324488	0	1.06245	0.754		0.333568	0	1.13967	0.502
MSMEG_1558	0.245469	0	0.223007	0		0.190163	0	0.232328	0		0.173151	0	0.210783	0
MSMEG_1559	1.30264	0.025	1.00196	0.992		0.750902	0.003	0.937515	0.763		0.737883	0.002	1.07667	0.757
MSMEG_1560	1.14808	0.039	1.20758	0.044		0.807138	0.001	1.07301	0.435		0.828264	0.001	1.15914	0.107
MSMEG_1561	0.993809	0.949	0.871479	0.179		1.52377	0	0.873424	0.225		1.54548	0	1.02653	0.848
MSMEG_1562	1.14849	0.079	1.0141	0.896		0.73066	0	1.0139	0.909		0.766604	0	1.03519	0.775
MSMEG_1563	0.94051	0.483	0.809248	0.231		1.24494	0.003	1.03651	0.867		1.07328	0.261	0.951474	0.83
MSMEG_1564	0.998185	0.989	1.10009	0.271		0.946335	0.407	1.13833	0.178		0.881536	0.068	1.01706	0.886
MSMEG_1565	0.983229	0.878	0.944604	0.454		1.20373	0.013	1.0476	0.573		1.38568	0	1.12305	0.162
MSMEG_1566	1.10053	0.242	1.04236	0.683		0.742054	0	1.07611	0.478		0.742765	0	1.19094	0.096
MSMEG_1567	1.18071	0.042	1.05673	0.59		1.45395	0	0.999363	0.997		1.28085	0.001	1.04292	0.738
MSMEG_1568	1.102	0.421	0.870893	0.366		0.9543	0.597	0.929956	0.669		0.919374	0.338	1.08256	0.674
MSMEG_1569	0.928082	0.409	0.885935	0.336		1.16859	0.027	0.981111	0.906		1.14629	0.048	1.04255	0.799
MSMEG_1570	0.972037	0.84	0.733287	0.098		1.82377	0	0.769384	0.186		1.62602	0	0.927286	0.739
MSMEG_1571	1.03314	0.853	1.24735	0.076		1.41462	0.006	0.964621	0.792		1.32609	0.017	0.894403	0.397
MSMEG_1572	1.26478	0.014	1.21239	0.057		1.11759	0.092	1.26278	0.035		1.23973	0.004	1.46928	0.002
MSMEG_1573	1.01869	0.878	0.834228	0.168		1.30238	0.002	0.978572	0.893		1.54007	0	1.10363	0.512
MSMEG_1574	0.836516	0.543	1.10287	0.789		0.742995	0.157	1.31633	0.441		0.99385	0.977	0.77422	0.507
MSMEG_1575	1.0915	0.314	0.903538	0.543		0.760185	0.001	1.01108	0.961		0.817584	0.006	1.13481	0.507
MSMEG_1576	1.15463	0.053	0.897529	0.535		0.596055	0	0.946743	0.785		0.646564	0	1.07384	0.746
MSMEG_1577	1.00719	0.942	0.930083	0.435		0.725235	0	0.892382	0.261		0.705951	0	1.04887	0.675
MSMEG_1578	1.08422	0.301	0.941462	0.59		0.767714	0.001	0.951383	0.679		0.817772	0.003	1.09477	0.463
MSMEG_1579	0.96882	0.549	1.1021	0.268		0.620636	0	1.09881	0.319		0.654101	0	1.06659	0.527
MSMEG_1580	1.12984	0.16	0.889784	0.458		0.55561	0	0.857181	0.358		0.58219	0	1.04412	0.834
MSMEG_1581	0.981473	0.839	1.04668	0.505		0.594059	0	0.995257	0.96		0.610752	0	0.998565	0.99
MSMEG_1582	0.933285	0.469	0.765225	0.082		0.363853	0	0.866378	0.357		0.360856	0	0.850816	0.314
MSMEG_1583	0.942719	0.709	1.05062	0.724		0.345077	0	0.97786	0.89		0.301002	0	0.731488	0.034
MSMEG_1584	1.03995	0.576	0.99117	0.94		0.779735	0	0.833078	0.121		0.792446	0	0.916952	0.466
MSMEG_1585	1.00874	0.927	0.897496	0.226		0.944636	0.305	0.879144	0.192		1.11908	0.053	0.843835	0.083
MSMEG_1586	0.982378	0.871	0.968016	0.886		1.4125	0	1.23283	0.34		1.7382	0	1.0179	0.95
MSMEG_1587	1.0268	0.896	0.974226	0.841		1.03871	0.754	1.05429	0.686		1.10828	0.393	1.02903	0.856
MSMEG_1588	1.04511	0.801	0.865998	0.366		0.894278	0.314	1.08643	0.638		1.2591	0.048	1.15145	0.434
MSMEG_1589	0.890837	0.391	1.09412	0.509		0.87073	0.163	1.12711	0.41		0.914749	0.363	0.992149	0.969
MSMEG_1590	1.0375	0.749	0.919769	0.713		0.928228	0.319	0.963084	0.887		0.980579	0.797	1.21525	0.415
MSMEG_1592	1.21177	0.049	1.12668	0.228		1.52821	0	1.20189	0.102		1.41215	0	1.34675	0.012
MSMEG_1593	1.51206	0.037	1.27317	0.217		2.17095	0	1.14101	0.531		1.55768	0.006	1.49695	0.062
MSMEG_1594	1.17446	0.062	0.96722	0.816		1.83119	0	1.03849	0.805		1.45153	0	1.18943	0.221
MSMEG_1595	1.07361	0.506	1.08366	0.268		1.2969	0.004	1.00025	0.998		1.13181	0.113	1.09026	0.278
MSMEG_1596	1.12104	0.365	0.916684	0.527		5.45719	0	0.933867	0.65		5.57993	0	1.14036	0.392
MSMEG_1597	1.21146	0.047	1.4135	0.028		7.66661	0	1.67966	0.004		7.84768	0	1.68604	0.003
MSMEG_1598	0.892381	0.738	1.17712	0.48		0.572098	0.021	1.03941	0.893		0.613346	0.039	0.77807	0.327
MSMEG_1599	1.29483	0.031	0.949261	0.809		1.08851	0.314	1.0887	0.698		1.0127	0.886	1.45009	0.085
MSMEG_1600	1.16137	0.128	0.977801	0.872		1.00149	0.984	1.07037	0.617		0.928899	0.306	1.27022	0.079
MSMEG_1601	0.930534	0.426	0.94796	0.507		1.02505	0.708	1.06695	0.451		1.37605	0	1.14551	0.122
MSMEG_1602	0.935312	0.288	0.974025	0.765		1.08676	0.082	0.942244	0.495		0.983424	0.722	1.00846	0.942
MSMEG_1603	0.972845	0.668	0.914292	0.351		0.987523	0.773	0.94823	0.617		0.883054	0.01	1.09426	0.408
MSMEG_1604	0.822737	0.014	0.987404	0.933		0.648854	0	0.871826	0.33		0.608533	0	0.802973	0.126
MSMEG_1605	0.220825	0	0.160838	0		0.236454	0	0.23506	0		0.386494	0	0.18236	0
MSMEG_1606	0.78152	0	0.69077	0.002		0.726427	0	0.693096	0.003		0.952518	0.241	0.773664	0.017
MSMEG_1607	0.93079	0.265	0.874243	0.153		0.842317	0.003	0.865992	0.16		0.826887	0.001	0.987253	0.923
MSMEG_1608	0.902204	0.138	0.763709	0.051		0.774507	0	0.842962	0.216		0.781987	0	0.914106	0.538
MSMEG_1609	0.889648	0.187	0.703389	0.015		0.872092	0.046	0.789767	0.089		0.901692	0.121	0.8448	0.203
MSMEG_1610	1.04413	0.645	0.835106	0.17		0.980417	0.758	0.931362	0.617		1.12512	0.074	1.01621	0.933
MSMEG_1611	1.06968	0.454	0.87165	0.262		0.700168	0	0.92424	0.553		0.764817	0.001	1.07411	0.626
MSMEG_1612	1.02197	0.817	0.943926	0.604		1.6435	0	0.960254	0.742		1.23727	0.003	0.978093	0.878
MSMEG_1613	0.949275	0.48	0.924142	0.453		1.41059	0	0.896011	0.331		1.25555	0.001	1.00965	0.949
MSMEG_1614	1.10504	0.794	1.9935	0.159		1.34698	0.223	1.83549	0.248		1.29841	0.284	1.54278	0.424
MSMEG_1615	0.970353	0.858	0.934298	0.349		1.066	0.539	0.842386	0.046		0.842838	0.107	0.883917	0.123
MSMEG_1616	1.10639	0.12	1.14782	0.11		1.40514	0	1.09046	0.332		1.81294	0	1.02292	0.836
MSMEG_1617	1.03398	0.663	1.20297	0.084		1.67189	0	1.06411	0.572		1.92338	0	0.995813	0.979
MSMEG_1618	1.02217	0.75	1.2702	0.135		1.52275	0	1.21707	0.248		1.76588	0	1.13038	0.495
MSMEG_1619	1.05662	0.604	1.00367	0.979		0.857973	0.046	0.92102	0.565		0.773363	0.003	1.14953	0.342
MSMEG_1620	1.09093	0.311	0.980409	0.875		1.10381	0.125	0.908708	0.429		0.890898	0.077	0.916075	0.5
MSMEG_1621	1.23917	0.002	1.4321	0.011		0.609062	0	1.22347	0.123		0.627098	0	1.21038	0.133
MSMEG_1622	1.24532	0.123	1.27141	0.141		1.05036	0.64	1.01108	0.96		0.86167	0.158	1.08656	0.67
MSMEG_1623	1.10978	0.061	1.11967	0.225		0.949486	0.196	0.982307	0.876		0.83493	0.001	0.979112	0.865
MSMEG_1624	0.836634	0.026	0.875194	0.148		0.809463	0.002	0.897787	0.272		0.789852	0.001	0.731245	0.005
MSMEG_1625	0.779966	0.029	0.796022	0.09		0.675115	0	0.93458	0.632		0.628362	0	0.689968	0.015
MSMEG_1626	1.01216	0.911	0.971083	0.765		1.80159	0	1.1038	0.31		2.11173	0	1.0877	0.407
MSMEG_1627	0.892243	0.773	0.748996	0.458		0.942168	0.816	0.619253	0.258		0.76202	0.284	0.882009	0.803
MSMEG_1628	1.2745	0.006	1.17944	0.202		0.824004	0.004	1.09404	0.518		0.749994	0	1.13879	0.367
MSMEG_1629	1.1133	0.175	1.12056	0.266		0.97605	0.68	1.15477	0.205		0.978985	0.718	1.09252	0.446
MSMEG_1630	0.888096	0.409	1.07505	0.558		1.27003	0.032	1.06276	0.65		1.05516	0.61	0.984393	0.93
MSMEG_1631	0.952524	0.46	0.788737	0.1		1.179	0.003	0.865445	0.331		1.23299	0.001	1.09353	0.584
MSMEG_1632	1.183	0.007	1.12407	0.142		1.44747	0	1.17139	0.078		1.28723	0	1.23341	0.02
MSMEG_1633	0.904077	0.242	1.03023	0.736		1.33268	0.001	0.987018	0.9		1.21581	0.007	1.03688	0.724
MSMEG_1634	1.1346	0.112	1.12985	0.164		1.09259	0.134	1.10434	0.289		0.883234	0.043	1.12419	0.216
MSMEG_1635	0.837711	0.027	0.862405	0.098		0.805283	0.002	0.903808	0.277		0.634297	0	0.970046	0.781
MSMEG_1636	1.17338	0.044	1.04856	0.588		0.790421	0.001	1.04079	0.671		0.730411	0	1.14829	0.136
MSMEG_1637	1.12835	0.048	1.05881	0.5		1.12501	0.014	1.0385	0.689		1.11719	0.019	1.09434	0.338
MSMEG_1638	1.25375	0.06	0.941281	0.771		0.927406	0.381	1.01107	0.966		1.00328	0.97	1.11368	0.64
MSMEG_1639	1.07498	0.278	1.15965	0.085		0.699685	0	1.20187	0.054		0.789774	0	1.1481	0.122
MSMEG_1640	1.16064	0.071	1.31109	0.011		0.671605	0	1.34215	0.008		0.879496	0.042	1.34842	0.006
MSMEG_1641	1.23254	0.043	1.22897	0.075		0.5867	0	1.27528	0.055		0.673738	0	1.4304	0.007
MSMEG_1642	0.997335	0.977	0.909988	0.421		0.997137	0.951	0.981114	0.897		1.19697	0.002	1.0423	0.782
MSMEG_1643	1.18475	0.007	1.11363	0.173		0.878866	0.006	1.03795	0.664		0.833907	0.001	1.02417	0.814
MSMEG_1644	1.18569	0.007	1.11616	0.193		1.02501	0.557	1.05238	0.573		1.00769	0.861	1.13097	0.177
MSMEG_1645	1.03299	0.533	0.979361	0.807		0.992037	0.83	0.94375	0.49		0.900307	0.011	0.987918	0.911
MSMEG_1646	1.00529	0.98	0.966747	0.741		1.44425	0.004	0.968305	0.768		0.95684	0.686	1.05253	0.655
MSMEG_1647	1.06777	0.299	0.899463	0.361		1.27823	0	0.972042	0.839		1.32245	0	1.04571	0.765
MSMEG_1648	1.26627	0.003	1.29741	0.009		0.894709	0.038	1.28155	0.014		0.87233	0.015	1.27863	0.012
MSMEG_1649	1.1522	0.016	1.1093	0.425		1.01156	0.776	1.08971	0.543		0.924087	0.06	1.13136	0.399
MSMEG_1650	0.976631	0.72	1.02955	0.721		0.367677	0	0.997375	0.979		0.380686	0	0.996179	0.973
MSMEG_1651	1.07677	0.477	1.12292	0.161		0.479486	0	0.918823	0.332		0.491243	0	0.872947	0.127
MSMEG_1652	1.01683	0.925	1.38645	0.064		0.402508	0	1.09888	0.598		0.398632	0	0.92066	0.68
MSMEG_1653	1.24034	0.314	1.07739	0.763		0.508305	0.001	1.09133	0.734		0.682227	0.025	1.25929	0.364
MSMEG_1654	0.922829	0.345	1.17023	0.305		0.812448	0.004	1.11709	0.506		0.658665	0	1.002	0.994
MSMEG_1655	1.07379	0.533	1.19695	0.131		0.958413	0.603	0.961298	0.769		0.954661	0.568	0.943996	0.687
MSMEG_1656	1.09068	0.134	1.15928	0.086		0.552418	0	1.15378	0.12		0.554283	0	1.13209	0.164
MSMEG_1657	1.06616	0.389	1.07852	0.3		0.64033	0	1.00888	0.927		0.572958	0	1.00027	0.999
MSMEG_1658	0.953905	0.422	0.840215	0.019		0.544379	0	0.839765	0.022		0.575608	0	0.789439	0.003
MSMEG_1659	0.753731	0.004	0.760658	0.015		0.486426	0	0.727364	0.008		0.553167	0	0.758085	0.014
MSMEG_1660	1.02923	0.64	0.845728	0.165		0.63489	0	0.842265	0.193		0.703036	0	0.949818	0.73
MSMEG_1661	1.15193	0.117	1.26983	0.025		1.56129	0	1.07953	0.44		2.65876	0	1.22382	0.05
MSMEG_1662	1.08456	0.369	1.46935	0.062		1.11511	0.107	1.35137	0.156		1.18169	0.02	1.19226	0.413
MSMEG_1663	1.08403	0.587	1.34982	0.008		1.00724	0.944	1.44826	0.002		1.19895	0.087	1.2776	0.022
MSMEG_1664	0.959658	0.816	1.15151	0.25		0.783808	0.037	1.32556	0.05		1.19783	0.11	1.17942	0.22
MSMEG_1665	1.00958	0.889	1.11398	0.161		1.65867	0	1.11427	0.198		1.51713	0	1.0195	0.85
MSMEG_1666	1.04851	0.574	1.16812	0.103		1.06626	0.276	1.12709	0.232		1.22484	0.004	1.07981	0.46
MSMEG_1667	1.30622	0.005	1.45317	0.009		0.972551	0.649	1.2512	0.094		1.07375	0.243	1.31163	0.04
MSMEG_1668	1.11925	0.314	0.980234	0.874		0.978772	0.796	0.968677	0.81		1.28685	0.007	1.12216	0.358
MSMEG_1669	1.217	0.005	1.3805	0.012		1.30142	0	1.31633	0.03		1.25965	0	1.3235	0.022
MSMEG_1670	1.11149	0.493	1.8689	0.064		1.30944	0.024	1.61365	0.168		1.13977	0.239	1.25974	0.525
MSMEG_1671	1.16299	0.094	1.57834	0.028		1.52446	0	1.51698	0.049		1.34343	0.001	1.38971	0.096
MSMEG_1672	1.26475	0.018	1.58537	0.004		1.45056	0	1.4792	0.012		1.3608	0.001	1.46404	0.011
MSMEG_1673	1.66347	0.001	1.46792	0.033		0.737486	0.006	1.51209	0.029		0.801173	0.033	1.7177	0.006
MSMEG_1674	1.2247	0.201	1.76652	0.044		1.37729	0.014	1.65356	0.085		1.68617	0.001	1.78355	0.043
MSMEG_1675	1.04808	0.574	1.0234	0.827		1.75859	0	1.08552	0.428		2.1024	0	1.30077	0.019
MSMEG_1676	0.784308	0.174	1.02557	0.922		1.86152	0	1.18438	0.489		1.12631	0.365	0.931277	0.81
MSMEG_1677	0.79735	0.13	1.10646	0.698		0.798081	0.05	0.966264	0.913		1.46559	0.003	0.771363	0.34
MSMEG_1678	0.994106	0.944	1.10431	0.197		1.03416	0.485	1.04387	0.608		1.23558	0.001	1.02098	0.837
MSMEG_1679	0.748533	0.124	1.23322	0.522		0.875426	0.335	1.05912	0.887		1.34586	0.042	0.749371	0.43
MSMEG_1680	0.783848	0.137	1.18965	0.584		1.23018	0.094	1.0307	0.943		1.48808	0.005	0.748224	0.404
MSMEG_1681	0.823965	0.171	1.24083	0.468		1.36827	0.008	1.0831	0.82		1.81429	0	0.779268	0.461
MSMEG_1682	0.734263	0.065	1.27497	0.437		0.850024	0.183	1.10537	0.782		1.25055	0.074	0.805938	0.554
MSMEG_1683	0.736934	0.054	1.13912	0.653		1.61045	0.001	1.04092	0.909		2.77406	0	0.764052	0.384
MSMEG_1684	1.14492	0.069	1.06825	0.437		0.769525	0	1.11954	0.226		0.700104	0	1.22923	0.032
MSMEG_1685	0.881505	0.063	1.01296	0.905		1.27444	0	0.998995	0.994		1.25455	0	1.18353	0.107
MSMEG_1686	0.975964	0.852	0.935899	0.688		1.77004	0	0.995904	0.984		1.59992	0	0.998496	0.996
MSMEG_1687	0.984143	0.861	0.810934	0.067		1.33672	0	0.830654	0.121		1.19943	0.005	1.00059	0.997
MSMEG_1688	0.958256	0.638	0.944494	0.553		1.1208	0.075	0.944179	0.577		1.02737	0.665	1.00332	0.983
MSMEG_1689	0.921631	0.249	0.907454	0.423		1.23006	0.001	0.971116	0.84		1.35245	0	0.901989	0.453
MSMEG_1690	0.779883	0.224	1.45853	0.267		0.862519	0.33	1.87739	0.103		0.869236	0.354	1.27623	0.537
MSMEG_1691	1.0105	0.918	1.01746	0.811		1.33441	0	0.981642	0.811		1.26417	0.002	1.04545	0.565
MSMEG_1692	1.03922	0.614	0.847617	0.251		1.26937	0.001	0.854616	0.313		1.38757	0	0.957348	0.817
MSMEG_1693	0.921682	0.117	0.830098	0.058		1.01944	0.616	0.909124	0.327		1.10844	0.014	0.945957	0.606
MSMEG_1694	1.09395	0.216	0.915426	0.438		1.4442	0	0.945759	0.659		1.41913	0	1.04674	0.754
MSMEG_1695	0.873655	0.308	0.654161	0.009		1.37442	0.005	0.630703	0.007		0.999233	0.994	0.638153	0.006
MSMEG_1696	0.870136	0.084	0.798526	0.021		1.63444	0	0.835868	0.063		0.771991	0.001	0.876687	0.145
MSMEG_1697	0.900292	0.313	1.19281	0.176		1.05174	0.512	1.05399	0.715		1.09047	0.26	1.03761	0.827
MSMEG_1698	0.796187	0.015	0.698095	0.006		1.51407	0	0.762244	0.028		0.981147	0.769	0.794714	0.047
MSMEG_1699	0.866515	0.223	1.05723	0.593		0.91478	0.307	0.972827	0.818		0.853404	0.079	0.897171	0.335
MSMEG_1700	1.00342	0.981	0.944246	0.646		1.02854	0.693	0.974599	0.858		0.90528	0.166	1.02051	0.903
MSMEG_1701	1.26851	0.013	1.11348	0.312		0.900328	0.112	0.99387	0.966		0.917118	0.185	1.17388	0.17
MSMEG_1702	1.18954	0.069	1.0369	0.82		0.890564	0.102	1.15696	0.343		0.991642	0.907	1.28152	0.114
MSMEG_1703	1.16807	0.086	0.926187	0.666		0.915394	0.184	0.940008	0.748		0.979943	0.763	1.01812	0.941
MSMEG_1704	1.21421	0.142	2.13411	0.039		0.206247	0	2.03285	0.062		0.227161	0	1.34193	0.425
MSMEG_1705	1.20135	0.348	1.9765	0.042		0.23679	0	1.83662	0.078		0.225919	0	1.07982	0.849
MSMEG_1706	1.1932	0.182	1.70082	0.041		0.254538	0	1.79073	0.034		0.267537	0	1.15246	0.606
MSMEG_1707	1.25302	0.018	1.22458	0.068		0.479595	0	1.16512	0.182		0.449121	0	1.16925	0.166
MSMEG_1708	1.07312	0.285	1.28275	0.053		0.867645	0.01	1.32778	0.041		1.04637	0.351	1.17062	0.221
MSMEG_1709	1.22261	0.008	1.38004	0.053		0.140939	0	1.49562	0.027		0.149991	0	1.21115	0.248
MSMEG_1710	0.995486	0.991	1.5967	0.047		0.498979	0.003	1.67836	0.04		0.417495	0.001	1.22317	0.401
MSMEG_1711	1.11214	0.45	1.66171	0.053		0.304999	0	1.59364	0.089		0.306441	0	1.0457	0.891
MSMEG_1712	1.16709	0.317	1.89107	0.045		0.119403	0	1.78715	0.078		0.117406	0	1.07925	0.841
MSMEG_1713	1.32497	0.163	2.07007	0.029		0.213689	0	1.83147	0.071		0.210544	0	1.09459	0.812
MSMEG_1714	1.14066	0.432	1.84407	0.042		0.416214	0	1.71059	0.082		0.397365	0	1.10107	0.781
MSMEG_1715	1.28676	0.1	1.94196	0.028		0.219433	0	1.87432	0.043		0.226388	0	1.22191	0.51
MSMEG_1716	0.897954	0.184	1.09138	0.467		0.355613	0	1.19604	0.178		0.442397	0	1.12518	0.383
MSMEG_1717	0.970591	0.829	1.14692	0.262		1.87091	0	1.18394	0.209		2.54616	0	1.1077	0.462
MSMEG_1718	1.01999	0.857	1.29713	0.028		1.23349	0.007	1.14157	0.237		1.23448	0.007	1.16186	0.178
MSMEG_1719	1.05091	0.591	1.06484	0.516		1.02579	0.692	1.02112	0.858		1.28791	0.001	1.06794	0.56
MSMEG_1722	0.977931	0.816	1.37709	0.031		0.983305	0.78	1.25274	0.123		0.981353	0.758	1.1577	0.307
MSMEG_1723	1.0247	0.743	1.09092	0.391		1.18461	0.003	0.984404	0.904		1.14036	0.014	1.01991	0.886
MSMEG_1724	1.08459	0.657	1.1032	0.326		1.2935	0.048	1.04253	0.713		1.40253	0.014	1.2254	0.067
MSMEG_1725	0.955923	0.638	1.1579	0.127		0.808718	0.005	1.18618	0.106		0.958325	0.516	1.13789	0.204
MSMEG_1726	0.929107	0.518	1.35546	0.056		0.769393	0.005	1.36238	0.069		0.847456	0.052	1.26235	0.144
MSMEG_1727	0.814586	0.144	1.21347	0.384		1.60463	0.001	1.22181	0.402		1.54803	0.001	1.05103	0.868
MSMEG_1728	1.10799	0.404	0.983572	0.936		0.825102	0.041	1.14625	0.481		0.891958	0.202	1.38829	0.096
MSMEG_1729	0.844911	0.228	1.17395	0.476		1.52305	0.001	1.14614	0.576		1.3434	0.011	0.989564	0.975
MSMEG_1730	1.56143	0.023	1.70165	0.062		0.68564	0.012	1.16873	0.586		0.634752	0.004	1.04314	0.909
MSMEG_1731	1.11013	0.211	1.16552	0.115		0.844749	0.014	1.32423	0.015		1.14825	0.036	1.44531	0.002
MSMEG_1732	1.02746	0.821	1.13575	0.191		0.979045	0.779	1.26632	0.039		1.34126	0.002	1.35059	0.01
MSMEG_1733	1.05523	0.505	1.25212	0.149		0.574445	0	0.954339	0.793		0.556093	0	1.05921	0.771
MSMEG_1734	0.917547	0.146	1.02006	0.793		0.794214	0	1.08446	0.28		0.869204	0.005	1.01611	0.863
MSMEG_1735	1.11281	0.265	0.953506	0.661		0.865866	0.053	0.86545	0.205		0.750558	0.001	0.890545	0.307
MSMEG_1736	0.734334	0.063	0.752276	0.011		0.958683	0.727	0.82427	0.069		1.10138	0.42	0.711953	0.004
MSMEG_1737	0.900905	0.216	0.725327	0.027		0.389869	0	0.702708	0.02		0.472521	0	0.886546	0.392
MSMEG_1738	1.11919	0.247	0.932611	0.633		0.267702	0	0.995919	0.982		0.307945	0	1.2231	0.186
MSMEG_1739	1.07034	0.404	1.11925	0.338		0.709216	0	0.989487	0.949		0.577601	0	0.943705	0.692
MSMEG_1740	1.06533	0.261	0.996693	0.972		0.292001	0	0.956861	0.65		0.307416	0	0.956861	0.683
MSMEG_1741	0.718291	0.03	0.578816	0.018		0.686548	0.003	0.527612	0.009		0.480457	0	0.50631	0.005
MSMEG_1742	0.445721	0.002	0.30467	0.001		1.227	0.211	0.213411	0		0.492256	0.001	0.228915	0
MSMEG_1743	0.45221	0	0.390611	0.009		0.99197	0.933	0.295526	0.002		0.452477	0	0.255175	0.001
MSMEG_1744	0.748127	0.001	0.543563	0.024		0.659286	0	0.496292	0.015		0.567705	0	0.530372	0.019
MSMEG_1745	1.18837	0.175	1.08835	0.477		0.655297	0.001	1.24989	0.1		0.715948	0.003	1.39507	0.017
MSMEG_1746	0.929657	0.703	0.98136	0.885		0.825156	0.136	1.06181	0.64		0.69475	0.01	1.1588	0.248
MSMEG_1747	0.986325	0.978	1.46452	0.083		0.738275	0.216	1.25509	0.313		0.685269	0.129	1.31361	0.232
MSMEG_1748	0.98368	0.822	0.870096	0.112		0.884969	0.016	0.973052	0.78		0.810692	0	1.08658	0.382
MSMEG_1749	0.773412	0	0.770345	0.07		0.523909	0	0.808167	0.153		0.553699	0	0.819683	0.175
MSMEG_1750	0.903557	0.51	1.12991	0.297		1.23484	0.065	0.827716	0.15		1.17453	0.149	0.928528	0.596
MSMEG_1751	0.894787	0.131	0.803864	0.079		0.911418	0.095	0.924876	0.541		1.11924	0.048	1.09761	0.49
MSMEG_1752	1.17068	0.223	1.48513	0.302		0.802741	0.032	1.2204	0.639		0.847178	0.092	1.32592	0.529
MSMEG_1753	1.1142	0.098	1.03229	0.751		1.0646	0.192	1.07584	0.459		1.01957	0.686	1.15451	0.151
MSMEG_1754	0.972416	0.67	0.998867	0.99		0.744713	0	1.03942	0.686		0.693432	0	1.08153	0.417
MSMEG_1755	0.921299	0.178	0.809554	0.081		0.843562	0.002	0.938196	0.612		0.979964	0.653	1.01669	0.918
MSMEG_1756	0.739816	0.009	0.520684	0.01		0.819934	0.018	0.537607	0.016		0.836261	0.03	0.664077	0.076
MSMEG_1757	0.669677	0.001	0.48644	0.002		0.709301	0	0.504629	0.003		0.800177	0.005	0.584371	0.011
MSMEG_1758	0.120005	0	0.0527758	0		0.173129	0	0.0940395	0		0.288796	0	0.0788667	0
MSMEG_1759	0.779046	0.303	0.87166	0.708		1.09839	0.603	0.948253	0.903		1.01535	0.935	0.637707	0.229
MSMEG_1760	1.0302	0.867	0.67471	0.118		1.05841	0.606	0.668814	0.138		1.04178	0.711	0.670322	0.132
MSMEG_1761	0.606978	0	0.416818	0		1.03296	0.677	0.423897	0		0.917133	0.264	0.489955	0
MSMEG_1762	0.961477	0.824	0.816446	0.147		2.67165	0	0.614792	0.006		2.16171	0	0.772194	0.085
MSMEG_1763	0.934784	0.503	1.05471	0.588		0.773943	0.003	1.18906	0.108		0.737689	0.001	1.07414	0.518
MSMEG_1764	1.00354	0.978	0.897036	0.233		7.42113	0	0.787342	0.028		5.07615	0	0.870548	0.163
MSMEG_1765	0.917863	0.871	1.30392	0.221		1.26475	0.464	1.08012	0.756		1.09058	0.791	0.793275	0.336
MSMEG_1766	0.0501263	0	0.0402301	0		0.0777341	0	0.0864192	0		0.146412	0	0.0549729	0
MSMEG_1767	0.261738	0	0.183779	0		0.223365	0	0.198945	0		0.255812	0	0.164436	0
MSMEG_1768	0.148656	0	0.103655	0		0.182253	0	0.121907	0		0.24383	0	0.113165	0
MSMEG_1769	0.0850715	0	0.0614849	0		0.0953782	0	0.104109	0		0.163715	0	0.0920444	0
MSMEG_1770	0.0411911	0	0.0322608	0		0.0745916	0	0.0640256	0		0.295826	0	0.0437071	0
MSMEG_1771	0.0508107	0	0.0273131	0		0.0853413	0	0.0662032	0		0.177584	0	0.0438518	0
MSMEG_1772	0.0735465	0	0.0350937	0		0.108446	0	0.0642916	0		0.199388	0	0.0533165	0
MSMEG_1773	0.120213	0	0.0759404	0		0.336775	0	0.120223	0		0.467979	0	0.0823986	0
MSMEG_1774	0.258512	0	0.180263	0		0.317462	0	0.203834	0		0.446632	0	0.195096	0
MSMEG_1775	0.167449	0	0.10249	0		0.203702	0	0.124542	0		0.228307	0	0.0908051	0
MSMEG_1776	0.521219	0	0.395299	0		0.658303	0.001	0.449592	0		0.784891	0.028	0.511385	0.001
MSMEG_1777	0.0662516	0	0.0457344	0		0.0861853	0	0.102407	0		0.198069	0	0.0684495	0
MSMEG_1778	0.296098	0	0.204243	0		0.375269	0	0.23208	0		0.42536	0	0.19629	0
MSMEG_1779	0.226738	0	0.154864	0		0.301504	0	0.185722	0		0.397448	0	0.182232	0
MSMEG_1780	0.18579	0	0.133396	0		0.189655	0	0.195914	0		0.248607	0	0.122778	0
MSMEG_1781	0.13637	0	0.0712982	0		0.15969	0	0.0852117	0		0.194133	0	0.0933666	0
MSMEG_1782	0.0822057	0	0.0447119	0		0.125729	0	0.083079	0		0.196406	0	0.06036	0
MSMEG_1783	0.0659391	0	0.0359651	0		0.0929075	0	0.108534	0		0.157018	0	0.0594025	0
MSMEG_1785	0.476801	0	0.308604	0		0.523799	0	0.333371	0		0.588011	0	0.361627	0
MSMEG_1786	0.621197	0.001	0.70502	0.031		0.973526	0.74	0.656845	0.016		1.82873	0	0.554104	0.002
MSMEG_1787	0.282491	0	0.158013	0		0.369476	0	0.191884	0		0.600922	0	0.209163	0
MSMEG_1788	0.0528993	0	0.0417219	0		0.0909496	0	0.0821118	0		0.158901	0	0.0511308	0
MSMEG_1789	0.0603099	0	0.0400529	0		0.0671427	0	0.0789482	0		0.160451	0	0.0575439	0
MSMEG_1790	0.0546091	0	0.0376394	0		0.0667259	0	0.0736861	0		0.149181	0	0.0553436	0
MSMEG_1791	0.643563	0.191	0.769058	0.548		1.10946	0.678	0.967055	0.956		1.37134	0.207	0.66831	0.406
MSMEG_1792	0.687248	0.003	0.421356	0.002		2.35895	0	0.457817	0.004		2.52949	0	0.528839	0.012
MSMEG_1793	0.580337	0	0.334764	0		0.696266	0	0.363746	0		0.837894	0.034	0.379871	0
MSMEG_1794	0.110035	0	0.0652857	0		0.186619	0	0.101586	0		0.279557	0	0.0931755	0
MSMEG_1795	0.949781	0.607	0.839237	0.046		0.909402	0.173	0.869958	0.118		1.11094	0.134	0.909858	0.276
MSMEG_1796	0.977194	0.776	1.11267	0.549		0.958505	0.414	1.1046	0.605		1.05789	0.278	0.931242	0.75
MSMEG_1797	1.01101	0.925	1.02466	0.952		1.06183	0.382	0.915214	0.836		1.15549	0.046	1.19312	0.688
MSMEG_1798	0.942634	0.483	0.980452	0.86		0.490847	0	0.833925	0.109		0.61035	0	0.887765	0.279
MSMEG_1799	0.970837	0.848	0.86495	0.257		1.37114	0.005	0.886346	0.378		1.34509	0.007	0.810477	0.133
MSMEG_1800	0.993172	0.948	0.959842	0.837		1.30778	0.001	0.854409	0.417		1.37003	0	0.997571	0.993
MSMEG_1801	0.324436	0	0.174869	0		0.258527	0	0.205574	0		0.323582	0	0.21388	0
MSMEG_1802	0.148818	0	0.107897	0		0.152293	0	0.173292	0		0.219817	0	0.118028	0
MSMEG_1803	0.746632	0.005	0.541884	0.001		0.610073	0	0.620302	0.006		0.693812	0	0.670379	0.012
MSMEG_1804	0.752837	0.009	0.473412	0.002		0.487774	0	0.513297	0.004		0.537745	0	0.537124	0.005
MSMEG_1805	1.32273	0.039	1.15431	0.213		0.53581	0	0.992625	0.962		0.453791	0	1.08281	0.552
MSMEG_1806	0.871499	0.069	0.616697	0.034		0.545095	0	0.543003	0.014		0.522709	0	0.685601	0.087
MSMEG_1807	1.22587	0.03	1.27726	0.047		0.390234	0	1.13815	0.284		0.368438	0	1.13158	0.315
MSMEG_1808	0.908803	0.267	0.816731	0.029		0.672979	0	0.883071	0.166		0.67542	0	0.917619	0.34
MSMEG_1809	0.836142	0.014	0.960856	0.785		0.768191	0	0.959614	0.791		0.843741	0.003	0.956707	0.797
MSMEG_1810	1.14558	0.081	1.2969	0.042		0.3475	0	1.17102	0.208		0.60248	0	0.979336	0.894
MSMEG_1811	1.32902	0	1.38593	0.024		0.240278	0	1.24585	0.116		0.274493	0	1.20086	0.176
MSMEG_1812	1.22378	0.002	1.17287	0.112		0.500014	0	1.13073	0.246		0.543614	0	1.13585	0.229
MSMEG_1813	1.13893	0.13	1.35088	0.078		0.377706	0	1.27868	0.168		0.413041	0	1.13863	0.481
MSMEG_1814	1.39255	0.06	1.22938	0.252		0.580022	0.001	1.43393	0.082		1.01355	0.918	1.59445	0.025
MSMEG_1815	1.1182	0.652	0.961371	0.918		1.14691	0.413	1.58244	0.213		1.05552	0.751	1.60511	0.196
MSMEG_1816	1.51549	0.183	1.64865	0.398		1.2924	0.266	1.86575	0.327		1.44048	0.12	0.565335	0.392
MSMEG_1817	0.933675	0.663	0.681021	0.031		0.345965	0	0.82445	0.257		0.433855	0	0.938685	0.751
MSMEG_1818	1.05518	0.774	0.866568	0.399		0.643657	0.002	1.04617	0.822		0.886665	0.317	1.28579	0.175
MSMEG_1819	1.05055	0.458	1.12949	0.144		0.652798	0	1.10905	0.245		0.741128	0	1.20071	0.045
MSMEG_1820	1.02074	0.771	0.888483	0.437		0.703644	0	0.8782	0.427		0.748893	0	0.978481	0.919
MSMEG_1821	0.71802	0.015	1.16815	0.481		0.2733	0	0.950293	0.849		0.259598	0	0.719447	0.171
MSMEG_1822	0.961757	0.51	0.917483	0.465		0.542416	0	0.872257	0.284		0.493712	0	0.86677	0.268
MSMEG_1823	0.921806	0.335	0.860731	0.053		0.820509	0.006	0.832208	0.029		0.769574	0.001	0.909174	0.218
MSMEG_1824	1.02728	0.8	0.87307	0.333		0.774675	0.002	0.971659	0.867		0.91106	0.17	1.133	0.433
MSMEG_1825	1.08996	0.605	0.974573	0.842		1.06703	0.575	0.967845	0.811		0.769527	0.033	1.15567	0.256
MSMEG_1826	1.28001	0.005	1.00926	0.961		0.583147	0	1.04682	0.824		0.590691	0	1.2326	0.274
MSMEG_1827	1.09072	0.407	1.15425	0.046		1.01307	0.867	0.968372	0.654		0.803235	0.01	1.05091	0.51
MSMEG_1828	1.10764	0.135	0.955113	0.789		0.57107	0	0.992169	0.97		0.580694	0	1.06668	0.746
MSMEG_1829	1.04802	0.794	1.38992	0.063		0.982244	0.878	0.984921	0.947		0.843156	0.142	0.984229	0.946
MSMEG_1830	1.18164	0.129	1.3039	0.013		0.717349	0.001	1.01115	0.925		0.610301	0	0.967451	0.774
MSMEG_1831	0.982932	0.84	1.03498	0.703		1.46757	0	1.09593	0.314		1.54482	0	1.09308	0.343
MSMEG_1832	1.12212	0.258	1.09903	0.373		1.1426	0.086	1.15999	0.206		1.41166	0	1.1982	0.121
MSMEG_1833	1.1718	0.088	1.14085	0.069		1.35845	0.001	1.05904	0.431		1.70637	0	1.1198	0.126
MSMEG_1834	1.08024	0.223	1.07966	0.293		0.934581	0.155	1.05243	0.519		0.944011	0.222	1.10855	0.197
MSMEG_1835	1.16685	0.174	0.84309	0.289		0.957982	0.611	0.869675	0.423		0.935292	0.424	1.07028	0.741
MSMEG_1836	1.04561	0.561	1.03089	0.714		0.580344	0	1.048	0.577		0.596419	0	1.04064	0.675
MSMEG_1837	0.790943	0.017	0.95777	0.789		0.477746	0	1.12669	0.449		0.461485	0	0.889887	0.49
MSMEG_1838	0.873655	0.12	1.05097	0.692		1.00085	0.99	1.13798	0.31		0.827523	0.009	0.958835	0.781
MSMEG_1839	0.805716	0.238	1.31584	0.351		0.402692	0	1.37428	0.319		0.277387	0	0.816789	0.56
MSMEG_1840	0.864231	0.432	1.30884	0.193		0.518718	0	1.23027	0.345		0.395618	0	0.801319	0.331
MSMEG_1841	0.927848	0.32	1.00539	0.958		0.572654	0	1.13821	0.215		0.52485	0	0.907539	0.36
MSMEG_1842	1.13179	0.174	1.05711	0.522		1.26519	0.003	1.077	0.424		1.55522	0	1.0752	0.46
MSMEG_1844	0.844259	0.093	0.670341	0.051		0.646853	0	0.641974	0.044		0.681046	0	0.667716	0.052
MSMEG_1845	0.762043	0.017	0.565687	0.019		0.698373	0	0.593513	0.033		0.711903	0.001	0.737719	0.175
MSMEG_1846	0.739101	0.005	0.588128	0.028		1.22473	0.009	0.713541	0.148		1.06499	0.36	0.597611	0.031
MSMEG_1847	0.875361	0.091	0.608046	0.001		1.13808	0.035	0.647396	0.004		1.09404	0.125	0.717248	0.015
MSMEG_1848	0.880804	0.282	0.597571	0.008		2.53492	0	0.676477	0.034		2.14901	0	0.689642	0.035
MSMEG_1849	1.01885	0.79	0.971723	0.77		1.0524	0.255	0.982517	0.874		1.18046	0.002	1.09285	0.381
MSMEG_1850	0.960957	0.749	0.838269	0.134		1.19605	0.037	0.834665	0.156		1.35004	0.002	1.0269	0.863
MSMEG_1852	0.814419	0.017	0.677753	0.034		1.25182	0.002	0.706025	0.064		1.01503	0.803	0.885042	0.516
MSMEG_1853	0.502391	0	0.372229	0		0.581468	0	0.424083	0		0.601558	0	0.452558	0
MSMEG_1854	0.899351	0.179	0.800233	0.048		1.13073	0.045	0.869554	0.213		1.05458	0.36	0.927806	0.527
MSMEG_1855	1.03509	0.861	0.841761	0.37		1.17731	0.181	0.88887	0.574		1.01032	0.935	1.01475	0.957
MSMEG_1856	1.04276	0.729	0.924915	0.502		0.688699	0	0.9667	0.804		0.717755	0.001	1.08603	0.539
MSMEG_1857	1.0479	0.791	1.27952	0.228		1.20592	0.104	1.19222	0.423		1.28685	0.035	1.08914	0.742
MSMEG_1858	1.06867	0.49	1.0469	0.663		1.04173	0.556	0.898849	0.321		1.15655	0.045	1.0046	0.975
MSMEG_1859	1.02794	0.857	1.15719	0.253		0.551691	0	1.22465	0.154		0.72467	0.004	1.29275	0.069
MSMEG_1860	1.04602	0.791	1.35449	0.092		0.432633	0	1.18438	0.357		0.535778	0	1.25484	0.227
MSMEG_1861	1.19765	0.164	1.26751	0.037		0.674688	0.001	1.14924	0.21		0.843729	0.084	1.23055	0.063
MSMEG_1864	0.959854	0.77	1.26371	0.149		0.782206	0.014	1.39448	0.071		0.890001	0.199	1.28578	0.148
MSMEG_1866	0.925606	0.499	1.1846	0.213		2.08399	0	1.18279	0.254		1.71311	0	1.10446	0.527
MSMEG_1867	1.13046	0.312	1.15402	0.097		1.22428	0.034	1.22443	0.039		1.58474	0	1.25822	0.018
MSMEG_1868	1.0539	0.805	1.19386	0.185		1.08468	0.547	1.37294	0.043		1.48853	0.009	1.39401	0.028
MSMEG_1869	1.02837	0.9	1.21388	0.187		0.832842	0.17	1.29126	0.119		1.00813	0.953	1.26233	0.141
MSMEG_1870	1.02948	0.811	1.11601	0.282		0.481772	0	1.25415	0.058		0.630618	0	1.21027	0.09
MSMEG_1871	1.04584	0.785	1.14227	0.291		0.613962	0	1.30616	0.069		0.720509	0.006	1.32187	0.049
MSMEG_1872	1.07841	0.315	1.02139	0.883		0.690065	0	0.998057	0.991		0.751055	0	1.09631	0.535
MSMEG_1873	1.24396	0.056	0.804529	0.488		0.824391	0.028	0.849455	0.636		0.878536	0.12	1.08196	0.852
MSMEG_1874	1.03826	0.791	1.08633	0.218		1.08838	0.348	1.14094	0.086		1.92254	0	1.10497	0.172
MSMEG_1875	1.12001	0.285	1.05375	0.558		0.443001	0	1.02355	0.824		0.680383	0	1.03482	0.761
MSMEG_1876	0.988291	0.929	1.2211	0.107		0.712324	0.001	1.06679	0.622		0.755139	0.003	0.94282	0.688
MSMEG_1877	0.866607	0.335	1.08885	0.438		1.29432	0.028	1.04054	0.753		1.44264	0.004	0.88321	0.305
MSMEG_1878	0.801959	0.053	0.887497	0.504		10.1802	0	0.933293	0.732		9.7872	0	1.0693	0.77
MSMEG_1879	1.00944	0.952	1.00106	0.994		1.41634	0.002	1.33177	0.043		1.19941	0.053	1.45531	0.009
MSMEG_1880	1.06437	0.582	1.01965	0.867		1.3032	0.004	0.850908	0.162		1.07798	0.341	1.03432	0.802
MSMEG_1881	0.988753	0.902	0.905656	0.185		0.74868	0	0.98428	0.86		0.704258	0	1.05418	0.539
MSMEG_1882	1.21865	0.013	1.22465	0.023		1.99624	0	1.24664	0.018		2.05877	0	1.20823	0.03
MSMEG_1883	0.918821	0.313	1.06436	0.534		1.37447	0	0.995611	0.974		1.36507	0	0.806433	0.052
MSMEG_1884	1.04676	0.495	0.913239	0.374		1.071	0.158	0.923278	0.471		1.08454	0.099	1.02361	0.865
MSMEG_1885	1.22384	0.09	1.22636	0.195		1.55135	0	1.33532	0.102		3.16217	0	1.28965	0.135
MSMEG_1886	1.05675	0.52	0.990189	0.933		2.40145	0	1.14363	0.236		3.19673	0	1.20349	0.102
MSMEG_1887	1.4056	0.001	1.08728	0.459		2.10978	0	1.47257	0.007		2.17249	0	2.00204	0
MSMEG_1888	1.5176	0.002	1.45123	0.01		1.38163	0.002	1.88917	0		1.32214	0.005	2.25995	0
MSMEG_1889	1.08006	0.356	0.919563	0.468		0.834087	0.009	0.974344	0.853		0.908354	0.123	1.15617	0.251
MSMEG_1890	1.00643	0.945	0.861761	0.251		0.979819	0.699	0.930419	0.612		0.932741	0.188	1.04478	0.793
MSMEG_1891	1.03937	0.531	0.929878	0.485		1.16984	0.003	0.978744	0.865		1.12127	0.017	1.12856	0.288
MSMEG_1892	1.02355	0.774	0.942237	0.484		0.886433	0.03	0.942833	0.521		0.806684	0.001	1.05839	0.57
MSMEG_1893	0.994774	0.966	1.14949	0.243		1.16808	0.037	1.01517	0.923		1.15515	0.049	1.01763	0.917
MSMEG_1894	0.928126	0.214	0.992632	0.934		1.21124	0.001	1.0349	0.695		1.10683	0.033	1.06021	0.518
MSMEG_1895	1.05424	0.695	1.12642	0.161		1.51714	0	0.966686	0.718		1.24087	0.026	0.979413	0.854
MSMEG_1896	1.00706	0.961	0.966659	0.718		1.46373	0.001	0.83127	0.069		1.3272	0.004	0.902432	0.284
MSMEG_1897	1.12172	0.785	0.640893	0.152		1.37146	0.241	0.657325	0.21		1.25802	0.392	0.902645	0.793
MSMEG_1898	0.974637	0.885	1.19998	0.289		0.635666	0.001	1.22997	0.271		0.645841	0.001	0.95221	0.829
MSMEG_1899	1.06421	0.648	1.01351	0.927		1.15213	0.133	1.08739	0.546		1.25098	0.025	1.16909	0.265
MSMEG_1900	0.960105	0.583	1.10729	0.186		1.16016	0.01	0.947295	0.511		1.13648	0.022	1.02794	0.778
MSMEG_1901	1.18751	0.25	0.778347	0.294		0.946261	0.621	0.802114	0.392		1.3546	0.014	1.0773	0.813
MSMEG_1902	1.22818	0.54	1.11762	0.561		0.846485	0.483	1.18965	0.389		1.02647	0.916	1.11287	0.636
MSMEG_1903	1.04328	0.501	1.01328	0.903		1.24328	0	0.940964	0.556		1.26001	0	1.07965	0.484
MSMEG_1904	1.04454	0.635	1.21917	0.12		1.00879	0.89	1.22441	0.14		0.912631	0.149	1.1762	0.229
MSMEG_1905	1.0001	0.999	1.07298	0.455		0.936834	0.26	1.08543	0.418		0.886144	0.047	1.19017	0.092
MSMEG_1906	1.10345	0.168	1.10238	0.468		0.906806	0.073	1.15691	0.314		0.871911	0.017	1.07486	0.657
MSMEG_1907	1.02583	0.747	1.16912	0.163		0.902238	0.056	1.10158	0.413		1.06845	0.201	1.05956	0.668
MSMEG_1908	0.987729	0.845	0.953264	0.646		0.970469	0.443	0.901551	0.33		0.997009	0.941	0.992884	0.96
MSMEG_1909	0.898123	0.131	0.768841	0.012		0.625402	0	0.77132	0.016		0.630749	0	0.842338	0.075
MSMEG_1910	0.880467	0.145	0.852417	0.071		0.614796	0	0.80577	0.029		0.551991	0	0.792041	0.017
MSMEG_1911	0.788726	0.039	1.02871	0.902		0.38061	0	0.959379	0.867		0.383918	0	0.713073	0.129
MSMEG_1912	0.728396	0.02	0.87141	0.49		0.514761	0	0.869289	0.514		0.519589	0	0.665223	0.064
MSMEG_1913	1.15848	0.075	1.03498	0.739		0.840413	0.01	1.04662	0.664		0.979934	0.738	1.16759	0.136
MSMEG_1914	0.897219	0.099	0.998627	0.986		1.60437	0	1.05525	0.497		1.81717	0	1.09847	0.244
MSMEG_1915	0.973699	0.674	0.950778	0.571		1.93701	0	0.940178	0.512		2.12653	0	0.968951	0.778
MSMEG_1916	0.863964	0.236	0.849312	0.276		0.62936	0	1.08617	0.617		0.822416	0.043	0.987112	0.95
MSMEG_1917	1.07202	0.469	0.874014	0.421		1.18085	0.026	0.985513	0.95		1.12244	0.103	1.0138	0.953
MSMEG_1918	1.19265	0.018	0.988664	0.938		1.02432	0.641	0.96875	0.836		1.08992	0.101	1.04855	0.774
MSMEG_1919	1.2115	0.205	0.694577	0.396		0.569601	0	0.890983	0.82		0.654123	0.002	1.22513	0.704
MSMEG_1920	1.19035	0.033	1.10875	0.27		0.695689	0	1.09738	0.354		0.726591	0	1.3226	0.012
MSMEG_1921	1.06261	0.335	0.946254	0.698		0.944792	0.222	0.992829	0.967		0.997619	0.959	1.18512	0.244
MSMEG_1922	1.05078	0.333	1.0954	0.147		0.985178	0.693	1.09692	0.175		1.00311	0.937	1.14553	0.048
MSMEG_1923	1.04188	0.467	1.01398	0.855		1.05596	0.182	0.941383	0.408		1.10914	0.019	0.988423	0.903
MSMEG_1924	1.13598	0.223	0.970885	0.807		0.912751	0.241	0.942004	0.62		0.908225	0.217	1.08895	0.502
MSMEG_1925	1.02207	0.765	1.00101	0.99		1.21572	0.001	1.02957	0.721		1.31898	0	1.10633	0.202
MSMEG_1926	1.09886	0.213	0.891187	0.364		1.55478	0	0.895535	0.421		1.30218	0	0.981788	0.918
MSMEG_1927	1.04319	0.451	1.04518	0.55		1.25471	0	1.06074	0.451		1.36373	0	1.08915	0.285
MSMEG_1928	1.07061	0.228	0.966563	0.787		1.43071	0	0.950214	0.691		1.57319	0	1.10043	0.463
MSMEG_1929	0.984503	0.842	0.933472	0.561		0.75614	0	0.908297	0.442		1.06147	0.225	1.0106	0.949
MSMEG_1930	0.952739	0.662	1.05648	0.671		1.00987	0.897	0.95214	0.721		1.91582	0	0.97813	0.895
MSMEG_1931	1.03785	0.638	0.850858	0.316		1.39713	0	0.861236	0.39		1.29705	0	1.02225	0.925
MSMEG_1932	1.06415	0.56	1.15372	0.086		1.78163	0	1.07834	0.373		2.70724	0	1.18137	0.059
MSMEG_1933	1.09132	0.262	0.852113	0.418		1.55214	0	0.865236	0.496		1.78156	0	1.06955	0.79
MSMEG_1934	1.02979	0.83	0.777006	0.222		0.823607	0.033	0.984269	0.956		0.864487	0.096	1.10901	0.682
MSMEG_1935	1.18037	0.206	1.04145	0.844		0.989913	0.918	1.26424	0.25		1.25307	0.03	1.48993	0.056
MSMEG_1936	1.14505	0.175	0.986964	0.915		0.837747	0.026	1.04707	0.704		1.08883	0.25	1.24744	0.065
MSMEG_1937	0.991649	0.907	0.975084	0.754		0.983862	0.705	0.969785	0.71		0.896194	0.019	0.982865	0.862
MSMEG_1938	1.12674	0.652	1.1337	0.363		1.01467	0.936	1.09328	0.553		1.24267	0.227	1.06444	0.719
MSMEG_1939	0.982104	0.824	1.03778	0.7		1.30888	0	1.01877	0.866		1.15961	0.01	1.00055	0.997
MSMEG_1940	1.0814	0.567	1.39021	0.139		2.0721	0	1.41135	0.154		1.70814	0	1.29238	0.281
MSMEG_1941	0.970338	0.762	1.10873	0.191		1.09656	0.157	1.03266	0.714		1.08174	0.224	0.937359	0.467
MSMEG_1942	0.818768	0.01	0.862092	0.051		1.39121	0	0.882466	0.11		1.68528	0	0.922214	0.286
MSMEG_1943	1.06439	0.246	1.07672	0.343		0.801455	0	1.06825	0.435		0.82344	0	1.092	0.309
MSMEG_1944	0.853593	0.11	0.899435	0.417		1.55429	0	0.823589	0.179		1.48275	0	0.969722	0.861
MSMEG_1945	1.06613	0.432	1.01101	0.91		0.86951	0.028	1.05569	0.561		1.04531	0.453	1.12839	0.198
MSMEG_1946	1.08779	0.219	0.893507	0.277		0.866494	0.011	0.900439	0.346		0.897422	0.043	1.00282	0.987
MSMEG_1947	0.960886	0.478	1.06724	0.438		0.721804	0	1.0026	0.982		0.777023	0	0.953563	0.639
MSMEG_1948	0.993262	0.956	0.993876	0.957		1.3032	0.002	0.905941	0.37		1.3121	0.002	1.0388	0.773
MSMEG_1949	0.972353	0.847	0.773141	0.263		0.671579	0.001	0.805897	0.38		0.683336	0.001	1.26185	0.367
MSMEG_1950	0.0866308	0	0.0557621	0		0.162602	0	0.105988	0		0.27431	0	0.0781451	0
MSMEG_1951	0.120358	0	0.0716713	0		0.189213	0	0.107441	0		0.305795	0	0.08533	0
MSMEG_1952	1.00818	0.925	0.880651	0.179		0.830598	0.002	0.861046	0.151		0.922519	0.117	0.942386	0.592
MSMEG_1953	0.998844	0.997	1.0028	0.986		3.14965	0	0.769463	0.119		1.29575	0.252	0.788683	0.145
MSMEG_1954	0.948634	0.578	0.958432	0.688		0.906142	0.142	0.929095	0.494		0.745191	0.001	1.0843	0.477
MSMEG_1955	0.905034	0.257	0.944918	0.661		0.847335	0.02	0.914685	0.5		0.787643	0.002	0.930576	0.623
MSMEG_1956	1.26158	0.018	1.02712	0.783		0.679165	0	1.00794	0.949		0.633556	0	1.20129	0.062
MSMEG_1957	0.926911	0.27	0.785793	0.048		0.77063	0	0.825089	0.121		0.6243	0	0.904985	0.421
MSMEG_1958	1.06708	0.279	1.19142	0.144		1.18678	0.002	1.2018	0.158		1.17989	0.002	1.25571	0.078
MSMEG_1959	0.959463	0.714	0.903662	0.188		0.571289	0	0.91786	0.298		0.482187	0	0.965606	0.712
MSMEG_1960	1.07612	0.338	0.987123	0.922		0.937428	0.252	1.00926	0.955		1.1297	0.041	1.05232	0.725
MSMEG_1961	1.00948	0.94	1.23592	0.097		0.864893	0.053	1.28139	0.078		0.91533	0.22	1.16891	0.243
MSMEG_1962	1.1001	0.358	1.18569	0.147		0.823445	0.019	1.09599	0.458		0.832633	0.025	1.09862	0.473
MSMEG_1963	1.26846	0.025	1.10893	0.482		0.843983	0.032	1.12624	0.451		1.16696	0.047	1.28815	0.115
MSMEG_1964	1.10909	0.119	1.06436	0.547		0.902379	0.045	0.890987	0.297		0.905988	0.053	1.05805	0.648
MSMEG_1966	1.08977	0.677	0.799981	0.289		0.866513	0.301	0.955984	0.861		0.951314	0.722	1.26189	0.321
MSMEG_1967	1.10999	0.415	0.862218	0.355		0.637104	0	0.983497	0.939		0.724961	0.003	1.39391	0.063
MSMEG_1968	1.13988	0.066	1.11612	0.28		0.691878	0	1.15366	0.205		0.731094	0	1.20279	0.098
MSMEG_1969	1.11729	0.439	1.25161	0.077		0.675854	0.002	1.37105	0.027		0.90037	0.312	1.40271	0.016
MSMEG_1970	0.916151	0.372	1.35011	0.095		0.348855	0	1.3336	0.134		0.457704	0	1.1347	0.527
MSMEG_1971	0.522123	0.025	0.797472	0.433		0.150815	0	0.834129	0.561		0.135685	0	0.427666	0.013
MSMEG_1972	0.547584	0.046	0.93658	0.866		0.251075	0	0.873763	0.732		0.219899	0	0.397761	0.022
MSMEG_1973	0.586867	0.062	1.09371	0.827		0.436275	0.001	0.840549	0.672		0.315154	0	0.472372	0.068
MSMEG_1974	0.647852	0.038	0.977597	0.936		0.358908	0	0.890273	0.672		0.359885	0	0.589679	0.057
MSMEG_1975	0.633557	0.039	1.04012	0.909		0.385714	0	0.975909	0.955		0.445568	0	0.556919	0.081
MSMEG_1976	0.688854	0.029	0.970386	0.896		0.642995	0.002	0.979418	0.94		0.87053	0.246	0.666061	0.072
MSMEG_1977	0.696772	0.06	0.987648	0.965		0.89331	0.413	1.00446	0.991		1.10401	0.473	0.581487	0.063
MSMEG_1978	0.779382	0.071	0.962642	0.825		1.0324	0.752	0.944285	0.747		1.30024	0.017	0.779238	0.142
MSMEG_1979	0.829852	0.064	0.968095	0.827		1.14693	0.069	0.967225	0.836		1.44911	0	0.821062	0.179
MSMEG_1980	0.867192	0.184	1.05554	0.766		1.50622	0	1.05032	0.802		0.94203	0.45	0.960847	0.858
MSMEG_1981	0.86751	0.113	0.984411	0.904		1.50783	0	1.00351	0.982		0.974357	0.695	0.941642	0.669
MSMEG_1982	0.877878	0.091	0.92951	0.425		1.04444	0.439	0.912519	0.351		0.825514	0.004	0.870256	0.164
MSMEG_1983	1.00713	0.955	1.10045	0.435		0.672395	0	1.02187	0.887		0.552022	0	0.929385	0.616
MSMEG_1984	0.966927	0.629	1.03141	0.762		1.60073	0	0.891723	0.26		1.22477	0.001	0.983797	0.9
MSMEG_1985	1.085	0.336	1.00093	0.994		1.82346	0	0.953685	0.733		1.69648	0	1.05881	0.708
MSMEG_1986	0.930514	0.458	1.09413	0.466		2.66986	0	1.03923	0.788		2.19562	0	1.07677	0.615
MSMEG_1987	1.04681	0.559	1.16372	0.202		122.981	0	1.11528	0.389		84.2984	0	1.13328	0.342
MSMEG_1988	1.70069	0.194	0.545133	0.157		96.1465	0	0.540248	0.186		61.2818	0	0.846736	0.757
MSMEG_1989	0.901011	0.476	0.808708	0.042		26.4841	0	0.841548	0.103		18.1072	0	0.924259	0.458
MSMEG_1990	1.0947	0.665	0.868818	0.55		38.6972	0	1.28201	0.32		27.0077	0	1.05467	0.864
MSMEG_1991	1.02979	0.677	1.16697	0.121		6.62727	0	1.10022	0.354		4.45861	0	0.933237	0.537
MSMEG_1992	1.00059	0.994	0.994689	0.95		3.22975	0	0.955814	0.569		2.19751	0	0.901157	0.192
MSMEG_1993	1.05571	0.315	1.06929	0.655		4.16053	0	1.23037	0.188		2.95121	0	0.980885	0.925
MSMEG_1994	1.18279	0.231	1.02704	0.809		2.07619	0	0.967781	0.779		1.62235	0	1.12656	0.279
MSMEG_1995	1.01114	0.933	0.967499	0.776		1.10227	0.211	1.08605	0.472		1.20048	0.028	1.29024	0.034
MSMEG_1996	0.983864	0.857	0.987938	0.885		1.66753	0	1.07584	0.365		1.32194	0	1.12163	0.163
MSMEG_1997	1.06989	0.213	1.11009	0.21		1.36378	0	1.11614	0.227		1.42277	0	1.10861	0.255
MSMEG_1998	1.04733	0.645	1.25007	0.055		1.16309	0.037	1.14852	0.236		1.22498	0.009	1.04436	0.75
MSMEG_1999	1.19722	0.455	1.0046	0.991		0.433593	0	1.02629	0.959		0.510832	0.002	1.04275	0.937
MSMEG_2000	1.05554	0.62	1.25071	0.09		1.3866	0.001	1.34071	0.047		1.4094	0.001	1.43456	0.015
MSMEG_2001	1.08006	0.313	1.14551	0.061		1.00633	0.912	1.24553	0.009		1.17794	0.01	1.17333	0.035
MSMEG_2004	1.04672	0.802	1.47673	0.078		0.530168	0	1.31429	0.232		0.513988	0	1.01021	0.974
MSMEG_2005	0.953078	0.857	1.63196	0.154		0.656232	0.019	1.327	0.435		0.566921	0.003	0.943132	0.901
MSMEG_2006	1.08458	0.487	1.46213	0.046		0.859322	0.08	1.35375	0.119		1.21306	0.031	1.12393	0.563
MSMEG_2007	1.056	0.735	1.51729	0.088		0.637653	0.001	1.3953	0.195		0.556079	0	1.11347	0.71
MSMEG_2008	1.41112	0.028	1.72221	0.07		0.612873	0.001	1.48732	0.2		0.54921	0	1.33235	0.36
MSMEG_2009	1.09264	0.477	0.9815	0.885		1.08694	0.35	1.13264	0.316		1.40181	0.002	1.30136	0.043
MSMEG_2010	1.28513	0.166	1.30104	0.037		0.869922	0.296	1.39578	0.016		1.07713	0.578	1.69719	0.001
MSMEG_2011	1.00502	0.959	1.16563	0.127		1.35122	0	1.07438	0.495		1.23343	0.002	1.0368	0.773
MSMEG_2012	1.11552	0.43	1.23987	0.056		1.46818	0.002	1.09065	0.435		1.0211	0.841	1.09974	0.414
MSMEG_2013	1.18081	0.108	1.11958	0.42		0.979545	0.786	0.912678	0.547		0.778696	0.005	1.11192	0.514
MSMEG_2014	0.948993	0.333	0.998776	0.987		0.834348	0.001	1.01383	0.878		0.692643	0	1.01077	0.916
MSMEG_2015	0.981126	0.833	0.899837	0.2		0.975685	0.662	0.924946	0.372		0.706016	0	1.02174	0.844
MSMEG_2016	0.997019	0.983	0.87063	0.176		1.32976	0.001	0.893773	0.305		0.904399	0.155	0.941431	0.616
MSMEG_2017	1.08752	0.381	0.798751	0.232		1.36271	0.001	0.873891	0.505		0.921306	0.243	1.04454	0.863
MSMEG_2018	0.950427	0.557	0.889662	0.407		0.890799	0.067	1.06845	0.671		0.881913	0.049	1.11144	0.519
MSMEG_2019	1.16891	0.065	0.963637	0.786		1.99524	0	1.05237	0.714		2.14043	0	1.12621	0.396
MSMEG_2020	1.18063	0.052	1.22956	0.078		1.03242	0.603	1.31193	0.039		1.19411	0.01	1.38231	0.014
MSMEG_2021	1.1535	0.078	1.37527	0.009		0.583574	0	1.16535	0.164		0.662424	0	1.1459	0.209
MSMEG_2022	1.04306	0.792	1.31231	0.066		0.487282	0	1.09116	0.557		0.459054	0	0.830459	0.216
MSMEG_2023	0.953796	0.739	1.05861	0.803		0.673773	0.001	1.10611	0.66		0.628302	0	0.778597	0.272
MSMEG_2024	0.941641	0.54	1.1891	0.224		0.931193	0.305	1.20719	0.227		0.925656	0.267	1.05398	0.773
MSMEG_2025	1.01681	0.868	0.950203	0.712		1.23082	0.004	1.03145	0.842		1.0873	0.177	0.966622	0.845
MSMEG_2026	0.988931	0.948	0.750894	0.037		1.64439	0	0.768534	0.063		1.12477	0.227	0.974932	0.876
MSMEG_2027	0.897316	0.273	0.711821	0.07		0.960544	0.583	0.812204	0.276		1.15707	0.056	0.90017	0.615
MSMEG_2028	0.878047	0.477	1.09331	0.391		1.08946	0.515	0.984939	0.91		0.900836	0.426	0.912227	0.434
MSMEG_2029	0.959671	0.674	1.0999	0.208		1.22905	0.006	1.00649	0.951		1.04725	0.483	0.984391	0.876
MSMEG_2030	0.995823	0.96	1.06764	0.398		1.25684	0	0.975641	0.784		1.26241	0	1.07282	0.421
MSMEG_2031	1.12239	0.078	1.09941	0.27		0.852312	0.004	0.971516	0.772		0.903287	0.043	1.03833	0.727
MSMEG_2032	1.15937	0.063	0.985542	0.873		1.49167	0	0.982503	0.858		1.43259	0	1.15929	0.096
MSMEG_2033	1.14363	0.041	1.08036	0.317		1.16301	0.005	1.11092	0.219		1.10117	0.048	1.15608	0.09
MSMEG_2034	1.08135	0.154	1.12802	0.156		0.81346	0	1.00543	0.962		0.754096	0	1.02888	0.79
MSMEG_2035	0.680169	0	0.455095	0		0.93833	0.232	0.457757	0		0.832083	0.003	0.496125	0.001
MSMEG_2036	1.01721	0.882	0.910651	0.414		1.25066	0.006	0.803356	0.094		1.05439	0.449	0.942442	0.672
MSMEG_2037	1.05153	0.606	1.3142	0.173		0.528689	0	1.18385	0.429		0.5652	0	0.992388	0.981
MSMEG_2038	0.780485	0.004	0.89016	0.218		0.770275	0	0.992226	0.954		0.533107	0	0.846344	0.105
MSMEG_2039	1.05057	0.353	0.928485	0.403		1.25369	0	0.908375	0.315		1.06643	0.107	0.982752	0.885
MSMEG_2040	1.14696	0.041	1.12898	0.108		0.801548	0	1.04313	0.594		0.82266	0.001	1.12431	0.139
MSMEG_2041	1.25494	0.002	1.52119	0.009		0.5593	0	1.31576	0.071		0.544589	0	1.20858	0.186
MSMEG_2042	1.37883	0.002	1.46874	0.001		0.450999	0	1.29534	0.016		0.44784	0	1.30145	0.012
MSMEG_2043	1.09297	0.203	1.03167	0.754		0.971321	0.575	1.01794	0.875		1.0097	0.857	1.12883	0.225
MSMEG_2044	1.63382	0	2.08559	0.001		0.457094	0	1.56641	0.018		0.471869	0	1.45228	0.034
MSMEG_2045	1.43895	0	1.83033	0.001		0.426989	0	1.48897	0.013		0.404316	0	1.42156	0.02
MSMEG_2046	1.3699	0.003	1.32539	0.007		1.00868	0.898	1.18877	0.074		1.2865	0.002	1.2244	0.033
[truncated: 4,678 more rows]
