# Supplementary material for: Deciphering the response of Mycobacterium smegmatis to nitrogen stress using bipartite active modules
Source: BMC Genomics. 2013 Jul 2;14:436. doi: 10.1186/1471-2164-14-436 (PMC3706326; doi:10.1186/1471-2164-14-436)
Supplement: Additional file 2 — An Excel file containing average fold changes (n = 3) for all significantly differentially expressed genes in nitrogen limiting conditions (greater than 2-fold change; FDR corrected p < 0.01). [file 1471-2164-14-436-S2.xlsx]

## Sheet:  Up-Regulated >2-fold at 11 hrs
Accession Number	Gene Product	Fold Change in Gene Expression	P-value (after correction with Benjamini Hochberg False Discovery Rate, rounded to 3 decimal places)
		(low 11 hrs vs low 10 hrs)*
MSMEG_6034	Putative uncharacterized protein	2.95697	0
MSMEG_0016	Conserved domain protein	2.31168	0
MSMEG_3629	Putative uncharacterized protein	2.08537	0
MSMEG_3566	FadD16 protein	2.06499	0
MSMEG_5418	Iron permease FTR1	2.06349	0
MSMEG_0615	ATPase, AAA family protein	2.02058	0
		6

## Sheet: Up-Regulated >2-fold at 12 hrs
Accession Number	Gene Name	Gene Product	Fold Change in Gene Expression	P-value (after correction with Benjamini Hochberg False Discovery Rate, rounded to 3 decimal places)
			(low 12 hrs vs low 10 hrs)
MSMEG_2526		Copper amine oxidase	534.351	0
MSMEG_0572		Putative uncharacterized protein	523.176	0
MSMEG_6816		Molybdopterin oxidoreductase	369.588	0
MSMEG_2524		ABC transporter, ATP-binding protein	333.121	0
MSMEG_0571		Hydrolase, carbon-nitrogen family protein	306.882	0
MSMEG_4637		Putative uncharacterized protein	185.704	0
MSMEG_4638		Vanillate O-demethylase oxidoreductase	182.004	0
MSMEG_0427	nirB	Nitrite reductase [NAD(P)H], large subunit	176.939	0
MSMEG_5730		Permease for cytosine/purines, uracil, thiamine, allantoin transporter	154.413	0
MSMEG_4635		Ammonium transporter family protein	143.701	0
MSMEG_0569		Flavoprotein involved in K+ transport	142.64	0
MSMEG_6259	amt	Ammonium transporter	133.285	0
MSMEG_1083		Putative uncharacterized protein	131.558	0
MSMEG_6735		Amino acid permease, putative	123.155	0
MSMEG_1987		Putative uncharacterized protein	122.981	0
MSMEG_1082		Putative response regulator	120.488	0
MSMEG_5360		Formate/nitrate transporter	116.841	0
MSMEG_4206		Molybdopterin oxidoreductase	109.714	0
MSMEG_2525		Amino acid permease superfamily protein	102.218	0
MSMEG_1988		Putative uncharacterized protein	96.1465	0
MSMEG_0568		Radical SAM domain protein	95.6054	0
MSMEG_2522		Efflux ABC transporter, permease protein	93.3644	0
MSMEG_1233		ABC transporter permease protein	90.3951	0
MSMEG_5357		Putative uncharacterized protein	88.874	0
MSMEG_4639		Putative uncharacterized protein	81.9601	0
MSMEG_0567		Selenophosphate synthetase	68.8573	0
MSMEG_6260	glnT	Glutamine synthetase, type III	68.0943	0
MSMEG_4636		Putative uncharacterized protein	62.1977	0
MSMEG_2523		Efflux ABC transporter, permease protein, putative	60.947	0
MSMEG_0570		Putative uncharacterized protein	56.4676	0
MSMEG_2979		ABC transporter ATP-binding protein	55.4702	0
MSMEG_2982		Putative periplasmic binding protein	48.0004	0
MSMEG_2980		Putative membrane protein	47.6737	0
MSMEG_1299		Oxidoreductase, 2OG-Fe(II) oxygenase family protein	46.3516	0
MSMEG_5358		Acetamidase/Formamidase family protein	44.9181	0
MSMEG_1414		Amidinotransferase	44.3488	0
MSMEG_0433		Nitrite extrusion protein	41.4142	0
MSMEG_4501		Sodium:dicarboxylate symporter	39.7728	0
MSMEG_2978		ABC transporter ATP-binding protein	39.6865	0
MSMEG_6261		Glutamine amidotransferase, class II	39.3303	0
MSMEG_1990		Putative uncharacterized protein	38.6972	0
MSMEG_2981		Branched-chain amino acid ABC-type transport system, permease component	37.3924	0
MSMEG_1232		ABC transporter substrate-binding protein	37.1819	0
MSMEG_4634		Putative uncharacterized protein	35.3702	0
MSMEG_0428	nirD	Nitrite reductase [NAD(P)H] small subunit	35.2294	0
MSMEG_2748	sthA	Soluble pyridine nucleotide transhydrogenase	31.3596	0
MSMEG_1318		Polysaccharide deacetylase family protein	30.9182	0
MSMEG_6263		Glutamate synthase family protein	30.6598	0
MSMEG_5359	cynS	Cyanate hydratase	30.278	0
MSMEG_3400		Glutamyl-tRNA(Gln) amidotransferase subunit A	29.5201	0
MSMEG_3402		Cytosine permease, putative	28.0643	0
MSMEG_6734		Dibenzothiophene desulfurization enzyme A	28.0452	0
MSMEG_5765		Globin	27.4771	0
MSMEG_1989		Phenoxybenzoate dioxygenase beta subunit	26.4841	0
MSMEG_3995		N-carbamoyl-L-amino acid amidohydrolase	25.5597	0
MSMEG_2570		Xanthine/uracil permease	22.8738	0
MSMEG_2427	glnD	Protein-P-II uridylyltransferase	22.3352	0
MSMEG_5084		Glycosyl transferase, group 2 family protein	22.2341	0
MSMEG_1413	rocD	Ornithine--oxo-acid transaminase	21.7994	0
MSMEG_3401		LamB/YcsF family protein	21.6151	0
MSMEG_0431		Secreted protein	21.547	0
MSMEG_2184		Amino acid permease	20.8717	0
MSMEG_5729		Hydantoin racemase	20.4673	0
MSMEG_6817		RNA polymerase sigma factor, sigma-70 family protein	20.4623	0
MSMEG_1184		Serine esterase, cutinase family protein	19.5757	0
MSMEG_3994		Short chain dehydrogenase	18.9507	0
MSMEG_1087		Oligopeptide ABC transporter ATP-binding protein	18.1464	0
MSMEG_1293		Xanthine/uracil permeases family protein	17.7678	0
MSMEG_6660		Permease, cytosine/purines, uracil, thiamine, allantoin family protein	17.5788	0
MSMEG_1085		Dipeptide transport system permease protein DppB	16.2637	0
MSMEG_3403		Formamidase	16.2524	0
MSMEG_2425	amt	Ammonium transporter	15.7035	0
MSMEG_3996	hydA	Dihydropyrimidinase	15.3041	0
MSMEG_6264		Putative oxidoreductase	14.8971	0
MSMEG_0566		Aliphatic amidase	14.6976	0
MSMEG_1088	gatA	Glutamyl-tRNA(Gln)/aspartyl-tRNA(Asn) amidotransferase, A subunit	14.264	0
MSMEG_2186		Putative uncharacterized protein	13.8691	0
MSMEG_6659		Putative uncharacterized protein	13.8584	0
MSMEG_2185		Putative uncharacterized protein	13.786	0
MSMEG_4008		Oxidoreductase, 2OG-Fe(II) oxygenase family protein	13.5968	0
MSMEG_3993		Asp/Glu racemase	13.5351	0
MSMEG_6262		FwdC/FmdC family protein	12.9172	0
MSMEG_3471		GTP cyclohydrolase	12.8596	0
MSMEG_4500		Putative uncharacterized protein	12.7165	0
MSMEG_3016		Putative uncharacterized protein	12.6841	0
MSMEG_0432		Uroporphyrinogen-III synthetase	12.5704	0
MSMEG_1084		Peptide/opine/nickel uptake family protein ABC transporter, periplasmic substrate-binding protein, putative	12.4716	0
MSMEG_0538		Regulatory protein, MarR	12.3165	0
MSMEG_2495		Decarboxylase	11.7628	0
MSMEG_2426	glnK	Nitrogen regulatory protein P-II	11.7621	0
MSMEG_0172		Probable conserved transmembrane protein, putative	11.4545	0
MSMEG_0779		Short-chain dehydrogenase/reductase SDR	11.2069	0
MSMEG_0780		Phosphotransferase enzyme family protein	10.8033	0
MSMEG_2798		Putative uncharacterized protein	10.6561	0
MSMEG_5374		Glutamate--ammonia ligase	10.6236	0
MSMEG_1320		Major facilitator superfamily protein MFS_1	10.444	0
MSMEG_3232	cydB	Cytochrome D ubiquinol oxidase, subunit II	10.1849	0
MSMEG_1878		S30AE family protein	10.1802	0
MSMEG_1216		ABC-type transport system periplasmic substrate-binding protein	9.78472	0
MSMEG_2493		Aminotransferase, class I and II family protein	9.52469	0
MSMEG_0537		Putative uncharacterized protein	9.36329	0
MSMEG_4503		Putative uncharacterized protein	9.02812	0
MSMEG_1296		Uricase	8.63411	0
MSMEG_5764		Putative cyanamide hydratase	8.58142	0
MSMEG_3233		Cytochrome D ubiquinol oxidase subunit 1	8.42595	0
MSMEG_6429		Putative uncharacterized protein	7.88038	0
MSMEG_3473	upp	Uracil phosphoribosyltransferase	7.81805	0
MSMEG_1219		ABC-type transport system permease protein II	7.72822	0
MSMEG_6880		Hydrophobic amino acid ABC transporter, putative	7.706	0
MSMEG_1597		Transcription factor WhiB	7.66661	0
MSMEG_3321		ATP/GTP-binding protein	7.43914	0
MSMEG_1764		L-lysine-epsilon aminotransferase	7.42113	0
MSMEG_1295		Transthyretin	7.28244	0
MSMEG_1234		Taurine import ATP-binding protein TauB	7.21674	0
MSMEG_0429		Putative ferric uptake regulator	7.20681	0
MSMEG_1086		ABC transporter permease protein	7.0618	0
MSMEG_6116		Putative uncharacterized protein	6.97267	0
MSMEG_4073		DNA binding protein	6.94564	0
MSMEG_4570		Putative uncharacterized protein	6.84504	0
MSMEG_4569		Putative uncharacterized protein	6.84101	0
MSMEG_1218		ABC-type transport system ATP-binding protein II	6.77325	0
MSMEG_1551		Putative uncharacterized protein	6.75559	0
MSMEG_4010		Glyoxalase family protein	6.71031	0
MSMEG_1991		Isovaleryl-CoA dehydrogenase	6.62727	0
MSMEG_3231	cydD	ABC transporter, CydDC cysteine exporter (CydDC-E) family protein, permease/ATP-binding protein CydD	6.5609	0
MSMEG_5083		Putative uncharacterized protein	6.54525	0
MSMEG_3992		Integral membrane transport protein	6.534	0
MSMEG_2157		Putative uncharacterized protein	6.39827	0
MSMEG_3317	dapB	Dihydrodipicolinate reductase, N-terminus domain protein	6.32136	0
MSMEG_3472		Putative uncharacterized protein	6.17655	0
MSMEG_4381		Amidase	6.02046	0
MSMEG_3357		Metal-dependent phosphohydrolase, HD subdomain	6.01161	0
MSMEG_1090		Amidase	5.92563	0
MSMEG_6422		Ferritin family protein	5.80412	0
MSMEG_6879		Integral membrane protein of the ABC-type Nat permease for neutral amino acids NatD	5.71875	0
MSMEG_1228		Sulfatase	5.71827	0
MSMEG_0782		Aminotransferase class-III	5.70784	0
MSMEG_1411		Universal stress protein family protein	5.67197	0
MSMEG_0565		Putative glycosyl transferases group 1	5.58498	0
MSMEG_1298		Guanine deaminase	5.52587	0
MSMEG_1177		Cytosine/purines/uracil/thiamine/allantoin permease family protein	5.49316	0
MSMEG_1291		Putative oxidoreductase	5.48867	0
MSMEG_1596		Transcriptional regulator	5.45719	0
MSMEG_2569		Oxidoreductase, 2OG-Fe(II) oxygenase family protein	5.43134	0
MSMEG_2187		Urea amidolyase	5.41569	0
MSMEG_5375		GntR-family protein transcriptional regulator	5.41546	0
MSMEG_1297		Hydroxydechloroatrazine ethylaminohydrolase	5.40998	0
MSMEG_5731		Transcriptional regulator, GntR family protein	5.38907	0
MSMEG_6878		Inner-membrane translocator	5.31789	0
MSMEG_6881		Transcriptional regulator, GntR family protein	5.29236	0
MSMEG_4567		Putative uncharacterized protein	5.29114	0
MSMEG_1294		Allantoicase	5.23914	0
MSMEG_5726		Putative uncharacterized protein	5.19287	0
MSMEG_4177		Mercuric reductase	5.16591	0
MSMEG_1530		Integral membrane protein	5.16197	0
MSMEG_4456		Putative uncharacterized protein	5.12441	0
MSMEG_1415		AsnC-family protein transcriptional regulator	5.05501	0
MSMEG_6876		Branched chain amino acid transport ATP-binding protein	5.01287	0
MSMEG_6268		Putative ScnB protein	5.00909	0
MSMEG_0867		Hydrolase	4.88117	0
MSMEG_6874		Aldehyde dehydrogenase	4.86978	0
MSMEG_5373		Nitrilase 2	4.8463	0
MSMEG_5331		UDP-glucoronosyl and UDP-glucosyl transferase family	4.81805	0
MSMEG_1080		Large subunit of N,N-dimethylformamidase	4.78153	0
MSMEG_4011		Putative pyrimidine permease RutG	4.77421	0
MSMEG_1178		Transcriptional regulator	4.73416	0
MSMEG_5355		Putative uncharacterized protein	4.73085	0
MSMEG_4382		Dehydrogenase/reductase SDR family protein member 10	4.72849	0
MSMEG_4006		Transcriptional regulator, CdaR, putative	4.70957	0
MSMEG_1554	eutC	Ethanolamine ammonia-lyase, light chain	4.69776	0
MSMEG_1185		Transcriptional regulator, AsnC family protein	4.66222	0
MSMEG_6428		Putative uncharacterized protein	4.63999	0
MSMEG_1235		Sulfate permease	4.61488	0
MSMEG_2158		Putative uncharacterized protein	4.54215	0
MSMEG_4367		Formamidase	4.53882	0
MSMEG_2494		Xaa-Pro aminopeptidase	4.52833	0
MSMEG_0584		Putative uncharacterized protein	4.51208	0
MSMEG_0505		Probable sugar ABC transporter, substrate-binding protein, putative	4.5074	0
MSMEG_3626	ureB	Urease, beta subunit	4.49382	0
MSMEG_1089		Putative uncharacterized protein	4.46453	0
MSMEG_2680		Amino acid transporter	4.42297	0
MSMEG_1552	eat	Ethanolamine permease	4.40664	0
MSMEG_5728		Polysaccharide deacetylase family protein	4.34	0
MSMEG_6877		Branched-chain amino acid transport system ATP-binding protein	4.33832	0
MSMEG_4007		Oxidoreductase, 2OG-Fe(II) oxygenase family protein	4.33411	0
MSMEG_3465		Acyl-CoA synthase	4.30918	0
MSMEG_6733		Hydrolase, carbon-nitrogen family protein	4.30703	0
MSMEG_4537		Major membrane protein I	4.29518	0
MSMEG_1179	hutU	Urocanate hydratase	4.28161	0
MSMEG_4050		Putative uncharacterized protein	4.27968	0
MSMEG_4179		Probable conserved integral membrane protein	4.26564	0
MSMEG_6266		Thiocyanate hydrolase beta subunit	4.26217	0
MSMEG_3902		ATPase, AAA family protein	4.23486	0
MSMEG_0314	zwf	Glucose-6-phosphate 1-dehydrogenase	4.2012	0
MSMEG_5727	alc	Allantoicase	4.19843	0
MSMEG_1412		Amino acid permease	4.17547	0
MSMEG_1993		MaoC like domain protein	4.16053	0
MSMEG_0546		Putative uncharacterized protein	4.14553	0
MSMEG_1231		Inner membrane protein YidH	4.10404	0.002
MSMEG_6267		Thiocyanate hydrolase gamma subunit	4.10135	0
MSMEG_1079		Putative uncharacterized protein	4.09031	0
MSMEG_3991		Cyclase	4.08975	0
MSMEG_6914		Putative uncharacterized protein	4.07041	0
MSMEG_5231		Putative uncharacterized protein	4.03099	0
MSMEG_4659		GntR-family protein transcriptional regulator	4.02735	0
MSMEG_6566		Putative uncharacterized protein	3.99793	0
MSMEG_3320		LysR-family transcriptional regulator	3.96415	0
MSMEG_2116		PTS system, glucose-specific IIBC component	3.96206	0
MSMEG_3230		ABC transporter, CydDC cysteine exporter (CydDC-E) family, permease/ATP-binding protein CydC	3.95734	0
MSMEG_5082	tag	DNA-3-methyladenine glycosylase I	3.93303	0
MSMEG_4148		Lipase	3.93116	0
MSMEG_3573		Integral membrane protein, putative	3.90306	0
MSMEG_5970		Probable glutamate-1-semialdehyde 2,1-aminomutase	3.89506	0
MSMEG_4762		ABC transporter binding protein	3.89185	0
MSMEG_1220		ABC-type transport system permease protein I	3.89138	0
MSMEG_4965		Putative uncharacterized protein	3.88021	0
MSMEG_2428		DNA-binding protein	3.87655	0
MSMEG_0510		D-tagatose-bisphosphate aldolase, class II, non-catalytic subunit	3.86985	0
MSMEG_5556		MFS permease	3.85771	0
MSMEG_5648		Putative uncharacterized protein	3.8175	0
MSMEG_4685		Oxidoreductase	3.81196	0
MSMEG_6265		Transcriptional regulator	3.77172	0
MSMEG_3226		Glutamate synthase, NADH/nadph, small subunit	3.76359	0
MSMEG_5884		3-hydroxyisobutyrate dehydrogenase family protein	3.7596	0
MSMEG_4341		Putative uncharacterized protein	3.74343	0
MSMEG_1292		FAD binding domain in molybdopterin dehydrogenase protein	3.74304	0
MSMEG_1300		Putative uncharacterized protein	3.70844	0
MSMEG_0194		Serine esterase, cutinase family protein	3.6985	0
MSMEG_2159		Putative uncharacterized protein	3.69642	0
MSMEG_3627	ureA	Urease subunit gamma	3.68137	0
MSMEG_5230		Putative uncharacterized protein	3.66987	0
MSMEG_6873		Enoyl-CoA hydratase/isomerase	3.66424	0
MSMEG_3376		Beta-lactamase	3.66324	0
MSMEG_0891		Polyphosphate kinase 2	3.6627	0
MSMEG_1319		Asp/Glu racemase	3.62362	0
MSMEG_2681		Proline imino-peptidase	3.58014	0
MSMEG_0660		Bacterial extracellular solute-binding protein	3.56248	0
MSMEG_4687		Cytosine deaminase	3.5549	0
MSMEG_4012	hydA	Dihydropyrimidinase	3.54529	0
MSMEG_0313	edd	Phosphogluconate dehydratase	3.54272	0
MSMEG_2491		Acetylornithine deacetylase	3.49371	0
MSMEG_0581	gabT	4-aminobutyrate transaminase	3.4798	0
MSMEG_4369		Putative uncharacterized protein	3.46731	0
MSMEG_3518		Putative uncharacterized protein	3.44472	0
MSMEG_4694		HNH endonuclease family protein	3.42626	0
MSMEG_3068		Putative uncharacterized protein	3.42337	0
MSMEG_3572		Transcriptional regulator, TetR family protein	3.41798	0
MSMEG_0534		Permease, major facilitator family protein	3.41566	0
MSMEG_1553	eutB	Ethanolamine ammonia-lyase, large subunit	3.37746	0
MSMEG_5080		Glycogen synthase	3.3674	0
MSMEG_2397		Transcriptional regulatory protein, AsnC family protein	3.36736	0
MSMEG_1183	hutH	Histidine ammonia-lyase	3.35361	0
MSMEG_0752	fbaA	Fructose-bisphosphate aldolase, class II	3.35132	0
MSMEG_5308		Putative uncharacterized protein	3.35042	0
MSMEG_0574		RNA polymerase sigma factor	3.34908	0
MSMEG_5247		PhoH family protein	3.33574	0
MSMEG_5887		Intersectin-EH binding protein Ibp1	3.33306	0
MSMEG_0312	eda	2-dehydro-3-deoxyphosphogluconate aldolase/4-hydroxy-2-oxoglutarate aldolase	3.31554	0
MSMEG_3540		Putative uncharacterized protein	3.29086	0
MSMEG_6115		Phosphoglycerate dehydrogenase	3.27447	0
MSMEG_2831		Putative uncharacterized protein	3.26737	0
MSMEG_6875		Endoribonuclease L-PSP family protein	3.25551	0
MSMEG_5317		Putative uncharacterized protein	3.25161	0
MSMEG_3280		Polyamine-binding lipoprotein	3.24472	0
MSMEG_0535		GntR-family protein transcriptional regulator	3.24294	0
MSMEG_2660		Transcriptional regulator, AsnC family protein	3.23816	0
MSMEG_1180		N-carbamoyl-L-amino acid hydrolase	3.23231	0
MSMEG_1992		L-carnitine dehydratase/bile acid-inducible protein F	3.22975	0
MSMEG_0564		Xanthine/uracil permease	3.22878	0
MSMEG_4535		Glycoside hydrolase	3.2248	0
MSMEG_1198		Putative uncharacterized protein	3.21574	0
MSMEG_1091		Urease accessory protein UreE 1	3.19269	0
MSMEG_6595		Secreted protein	3.18782	0
MSMEG_6135		Putative uncharacterized protein	3.17799	0
MSMEG_6284		Cyclopropane-fatty-acyl-phospholipid synthase	3.16276	0
MSMEG_3246		Response regulator	3.15141	0
MSMEG_3625	ureC	Urease subunit alpha	3.15114	0
MSMEG_1953		Transcription factor WhiB	3.14965	0
MSMEG_4223		Putative uncharacterized protein	3.13001	0
MSMEG_0506		ABC transporter, permease protein	3.12547	0
MSMEG_3938		Putative uncharacterized protein	3.11373	0
MSMEG_5361		Putative uncharacterized protein	3.10574	0
MSMEG_3517		HAD-superfamily protein subfamily protein IB hydrolase	3.1028	0
MSMEG_4214		Glutamine amidotransferase	3.10146	0
MSMEG_3373		Major facilitator superfamily protein MFS_1	3.09868	0
MSMEG_3811		Universal stress protein family protein, putative	3.07304	0
MSMEG_3574		TPR domain protein	3.07144	0
MSMEG_6597		Hydrolase of the alpha/beta superfamily protein	3.0698	0
MSMEG_2755		Putative uncharacterized protein	3.04958	0
MSMEG_3383		Putative uncharacterized protein	3.04907	0
MSMEG_5582		Putative uncharacterized protein	3.03575	0
MSMEG_5332		Transcriptional regulator, TetR family protein	3.03335	0
MSMEG_3281		Spermidine/putrescine ABC transporter ATP-binding subunit	3.02826	0
MSMEG_5344		Putative uncharacterized protein	3.02618	0
MSMEG_1226		Sulfatase-modifying factor 1	3.01365	0
MSMEG_1267		Putative ribosylglycohydrolase	3.00182	0
MSMEG_3322		Putative uncharacterized protein	2.99613	0
MSMEG_0343		TetR-family protein transcriptional regulator	2.99248	0
MSMEG_1030		Monooxygenase	2.99216	0
MSMEG_1094	ureC	Urease, alpha subunit	2.98637	0
MSMEG_4538		Cysteine desulphurase, SufS	2.97813	0
MSMEG_1182	hutI	Imidazolonepropionase	2.9778	0
MSMEG_1456		Putative uncharacterized protein	2.96961	0
MSMEG_3505		6-aminohexanoate-cyclic-dimer hydrolase	2.96947	0
MSMEG_1369		LacI-family protein transcriptional regulator	2.96521	0
MSMEG_2745		Hydrolase	2.94966	0
MSMEG_0503		DeoR-family protein transcriptional regulator	2.93553	0
MSMEG_0511		Putative sugar isomerase, AgaS family protein	2.92642	0
MSMEG_0755		Cobalt-zinc-cadmium resistance protein	2.92435	0
MSMEG_4458		Transmembrane transport protein	2.92107	0
MSMEG_5763		Putative uncharacterized protein	2.90416	0.001
MSMEG_5363		Putative uncharacterized protein	2.90253	0
MSMEG_0582		Succinic semialdehyde dehydrogenase	2.89881	0
MSMEG_3225		Ferredoxin-dependent glutamate synthase 1	2.87579	0
MSMEG_3623	ureG	Urease accessory protein ureG	2.87208	0
MSMEG_5766		Putative uncharacterized protein	2.86654	0
MSMEG_2136	pgm	Phosphoglucomutase, alpha-D-glucose phosphate-specific	2.8659	0
MSMEG_6144		PE family protein	2.86375	0
MSMEG_4290	glnA	Glutamine synthetase	2.86348	0
MSMEG_2183		Putative uncharacterized protein	2.85953	0
MSMEG_0437		Conserved hypothetical integral membrane protein	2.84467	0
MSMEG_2354		Oxidoreductase	2.83077	0
MSMEG_6886		Transcriptional regulator	2.82785	0
MSMEG_3642	gcvP	Probable glycine dehydrogenase [decarboxylating]	2.82638	0
MSMEG_4964		Transcriptional regulator, TetR family protein	2.82535	0
MSMEG_6361		Transcriptional regulator, MarR family protein	2.8251	0
MSMEG_6465		Chloride channel	2.82101	0
MSMEG_3397		Acetylornithine deacetylase	2.80962	0
MSMEG_5085	folP	Dihydropteroate synthase	2.80912	0
MSMEG_5293		Putative uncharacterized protein	2.8028	0
MSMEG_3624		Urease accessory protein uref	2.80256	0
MSMEG_4371		Vanillate O-demethylase oxidoreductase	2.80202	0
MSMEG_5735	kdc	Alpha-keto-acid decarboxylase	2.79055	0
MSMEG_2809		Putative uncharacterized protein	2.78941	0
MSMEG_6656		Putative uncharacterized protein	2.78894	0
MSMEG_0515		Probable sugar transporter sugar binding lipoprotein	2.77928	0
MSMEG_3630		Transcriptional repressor, CopY family protein	2.76486	0
MSMEG_4303		Methyltransferase	2.76118	0.006
MSMEG_6031		Carveol dehydrogenase	2.75059	0
MSMEG_4962		RemO protein	2.74019	0
MSMEG_0657		Rieske 2Fe-2S domain protein	2.73825	0
MSMEG_3279		Polyamine ABC transporter permease protein	2.71005	0
MSMEG_4361		Putative uncharacterized protein	2.7091	0
MSMEG_1229	gyrB	DNA gyrase subunit B	2.70763	0
MSMEG_2589		Putative uncharacterized protein	2.69993	0
MSMEG_0573		RNA polymerase sigma factor	2.69683	0
MSMEG_1762		Piperideine-6-carboxylic acid dehydrogenase	2.67165	0
MSMEG_1986		Tartrate dehydrogenase	2.66986	0
MSMEG_3241		Putative uncharacterized protein	2.66798	0
MSMEG_4029		Putative uncharacterized protein	2.66467	0
MSMEG_1217		ABC-type transport system ATP-binding protein I	2.64901	0
MSMEG_1250		ISMsm7, transposase orfA	2.64538	0
MSMEG_4359		Putative uncharacterized protein	2.64123	0
MSMEG_5394		Potassium-transporting ATPase C chain	2.63251	0
MSMEG_5257		Channel protein, hemolysin III family protein	2.62826	0
MSMEG_3976		DNA-binding protein	2.62526	0
MSMEG_3097	ppc	Phosphoenolpyruvate carboxylase	2.615	0
MSMEG_2659	ald	Alanine dehydrogenase	2.61104	0
MSMEG_4457		Regulatory protein, AsnC/Lrp	2.60747	0
MSMEG_2568		LipW protein	2.59422	0
MSMEG_3398		Integral membrane transport protein	2.58763	0
MSMEG_3661		Putative uncharacterized protein	2.57322	0
MSMEG_3881		Proline dipeptidase	2.57258	0
MSMEG_1408		Arginine/ornithine antiporter	2.56744	0
MSMEG_4055		Short-chain dehydrogenase/reductase SDR	2.55177	0
MSMEG_2527		Putative uncharacterized protein	2.54978	0
MSMEG_4888		Periplasmic binding proteins and sugar binding domain of the LacI family protein, putative	2.54919	0
MSMEG_6736		LacI-family protein transcriptional regulator	2.54757	0.001
MSMEG_5512		Magnesium chelatase	2.54125	0
MSMEG_1848		Formate dehydrogenase-O, major subunit	2.53492	0
MSMEG_6253		Fur family protein transcriptional regulator	2.53305	0
MSMEG_0165	fdhD	Formate dehydrogenase family protein accessory protein FdhD	2.53238	0
MSMEG_3358		YaeQ protein	2.52407	0
MSMEG_6345		Putative uncharacterized protein	2.51561	0
MSMEG_3708		Catalase	2.51065	0
MSMEG_3561	glnA	Glutamine synthetase, catalytic domain	2.50767	0
MSMEG_2916		DNA-binding response regulator, PhoP family protein	2.49422	0
MSMEG_0887		Putative uncharacterized protein	2.4938	0
MSMEG_0817		LysR-family protein transcriptional regulator	2.49297	0
MSMEG_2808		Short-chain dehydrogenase/reductase SDR	2.49111	0
MSMEG_2189	atzF	Allophanate hydrolase	2.48966	0
MSMEG_0512		BadF/BadG/BcrA/BcrD ATPase family protein	2.4883	0
MSMEG_0778		Putative transcriptional regulator	2.47161	0
MSMEG_3542		Putative uncharacterized protein	2.47002	0
MSMEG_5111		Putative uncharacterized protein	2.46905	0
MSMEG_3404		HNH endonuclease domain protein	2.46667	0
MSMEG_4761		ABC transporter ATP-binding protein	2.4656	0
MSMEG_2542		Integral membrane protein DUF6	2.46488	0
MSMEG_2174		Superfamily protein I DNA or RNA helicase	2.46364	0
MSMEG_0426		Transcriptional regulator, GntR family protein	2.46233	0
MSMEG_5878		Serine esterase, cutinase family protein	2.44262	0
MSMEG_3257	xylB	Xylulokinase	2.44199	0
MSMEG_5504		Conserved secreted protein	2.43915	0
MSMEG_4071		Putative uncharacterized protein	2.43645	0
MSMEG_1227		Transcriptional regulator, GntR family protein	2.43388	0
MSMEG_3380		Pyridoxamine 5-phosphate oxidase-related, FMN-binding	2.42834	0
MSMEG_0504		Carbohydrate kinase	2.41591	0
MSMEG_4890	ahpD	Alkyl hydroperoxide reductase ahpD	2.40207	0
MSMEG_1886		Fatty acid desaturase	2.40145	0
MSMEG_0516		Sugar transport system	2.39951	0
MSMEG_2810		Major facilitator superfamily protein	2.39582	0
MSMEG_3564	bfr	Bacterioferritin	2.39424	0
MSMEG_2746		Conserved hypothetical alanine and leucine rich protein	2.39363	0
MSMEG_1081		Putative uncharacterized protein	2.39179	0
MSMEG_4963		Peptide synthetase ScpsB, putative	2.38691	0
MSMEG_4373		Polysaccharide deacetylase, putative	2.38619	0
MSMEG_4994		Flagella membrane glycoprotein 1B, putative	2.38317	0
MSMEG_2747		Putative uncharacterized protein	2.37818	0
MSMEG_6207		Putative uncharacterized protein	2.37104	0
MSMEG_6506		Nicotinamidase/pyrazinamidase	2.37061	0
MSMEG_2751		Putative uncharacterized protein	2.36928	0
MSMEG_3163		Gp55 protein	2.3553	0
MSMEG_6423		Glycerophosphoryl diester phosphodiesterase family protein	2.35464	0
MSMEG_6594		Amino acid ABC transporter, permease protein, 3-TM region, His/Glu/Gln/Arg/opine	2.34971	0
MSMEG_6824		MarR-family protein regulatory protein	2.3426	0
MSMEG_4088		Transposase	2.33915	0
MSMEG_5408	lgt	Prolipoprotein diacylglyceryl transferase	2.33526	0
MSMEG_0541		Putative uncharacterized protein	2.33416	0
MSMEG_6042		Transcriptional regulator, TetR family protein	2.33273	0
MSMEG_5507		Putative uncharacterized protein	2.32967	0
MSMEG_6628		Transcriptional regulator, TetR family protein	2.32745	0
MSMEG_2366		6-phosphofructokinase 1	2.32547	0
MSMEG_5333		Putative uncharacterized protein	2.32283	0
MSMEG_4682		Na+/H+ antiporter	2.30888	0
MSMEG_6593		ATP-binding protein	2.30088	0
MSMEG_3558		Carboxymethylenebutenolidase	2.29342	0
MSMEG_1052		Amino acid carrier protein	2.2922	0
MSMEG_3276		Integral membrane protein	2.29131	0
MSMEG_1321		5-carboxymethyl-2-hydroxymuconate delta-isomerase	2.28514	0
MSMEG_0050		Putative uncharacterized protein	2.2841	0
MSMEG_4460		Acetolactate synthase	2.28316	0
MSMEG_5446	pabB	Para-aminobenzoate synthase, component I	2.27834	0.001
MSMEG_5135		Putative uncharacterized protein	2.2772	0
MSMEG_6202		Secreted protein	2.27022	0
MSMEG_5754		Gp41 protein	2.26954	0
MSMEG_3164		Putative uncharacterized protein	2.26949	0
MSMEG_2446		Putative uncharacterized protein	2.26704	0
MSMEG_0583		Probable membrane protein	2.26458	0
MSMEG_4763		ABC transporter permease protein	2.2637	0
MSMEG_4370		Regulatory protein	2.2617	0
MSMEG_4291	dtd	D-tyrosyl-tRNA(Tyr) deacylase	2.25994	0
MSMEG_0661		Glutamate-1-semialdehyde 2,1-aminomutase	2.25898	0
MSMEG_1308		Peptidase S15	2.25464	0
MSMEG_3522		Dopamine receptor D4	2.24717	0
MSMEG_6453		Sulfate permease	2.24044	0
MSMEG_4347		Putative uncharacterized protein	2.23238	0
MSMEG_5330		SIS domain protein	2.22785	0
MSMEG_5957	algD	GDP-mannose 6-dehydrogenase AlgD	2.22561	0
MSMEG_0171		Histone deacetylase superfamily protein	2.22548	0
MSMEG_5888		Putative uncharacterized protein	2.2145	0
MSMEG_4018		Nucleotidyltransferase domain protein	2.21352	0
MSMEG_2991		Permease of the major facilitator superfamily protein	2.21075	0
MSMEG_4149		Acetaldehyde dehydrogenase 1	2.21046	0
MSMEG_4970		Putative uncharacterized protein	2.20751	0
MSMEG_3277		Polyamine ABC transporter integral membrane protein	2.20628	0
MSMEG_0605		Putative uncharacterized protein	2.20368	0
MSMEG_4014		N-carbamoyl-L-amino acid amidohydrolase	2.20174	0
MSMEG_6174		Transcriptional regulator, IclR family protein	2.19573	0
MSMEG_4013		Oxidoreductase	2.1953	0.001
MSMEG_4146		Quinone oxidoreductase	2.19526	0
MSMEG_4056		Conserved secreted protein	2.19079	0
MSMEG_6420		Abortive infection protein	2.18656	0
MSMEG_3474		Probable conserved integral membrane protein	2.18283	0
MSMEG_1151		DNA-binding protein	2.18262	0
MSMEG_0988	menA	1,4-dihydroxy-2-naphthoate octaprenyltransferase	2.18254	0
MSMEG_4294	glnA	Glutamine synthetase, type I	2.18167	0
MSMEG_4767		Major facilitator superfamily protein permease	2.18161	0
MSMEG_1064		Phosphate/sulphate permease	2.18082	0
MSMEG_6693		Glutamine synthetase III	2.17818	0
MSMEG_5889		Putative uncharacterized protein	2.17517	0
MSMEG_5153		Putative uncharacterized protein	2.17426	0.004
MSMEG_6362		Quinone oxidoreductase	2.17326	0
MSMEG_4648		DNA-binding protein	2.17164	0
MSMEG_1593		Putative uncharacterized protein	2.17095	0
MSMEG_2682		Transcriptional regulator	2.17018	0
MSMEG_2155		Trans-2-enoyl-CoA reductase	2.1675	0
MSMEG_1202		Putative uncharacterized protein	2.16197	0
MSMEG_6658		Alpha/beta hydrolase fold	2.16148	0
MSMEG_1336		Flavohemoprotein, putative	2.15884	0
MSMEG_2278		Membrane-bound oxidoreductase	2.15791	0
MSMEG_2732		Putative uncharacterized protein	2.15347	0
MSMEG_5700		Secreted protein	2.14607	0
MSMEG_4205		Putative transcriptional regulator	2.14494	0
MSMEG_0502		Glucosidase	2.14167	0
MSMEG_3632	gnd	6-phosphogluconate dehydrogenase, decarboxylating	2.13711	0
MSMEG_5250		CalR9 protein	2.12845	0
MSMEG_1391		Transcriptional regulator, LysR family protein	2.12571	0
MSMEG_4585	rbsK	Ribokinase	2.12453	0
MSMEG_3441		Putative uncharacterized protein	2.12164	0
MSMEG_4374	speB	Agmatinase	2.11762	0
MSMEG_1887		Putative uncharacterized protein	2.10978	0
MSMEG_0761		Conserved domain protein	2.10739	0
MSMEG_6729		DNA-binding protein	2.1048	0
MSMEG_6694		Conserved domain protein	2.10003	0
MSMEG_4686		Putative oxidoreductase YdbC	2.09952	0
MSMEG_0508		Glycerol-phosphate porter	2.09944	0
MSMEG_2866		Thioesterase family protein	2.09721	0
MSMEG_5050	map	Methionine aminopeptidase	2.09555	0
MSMEG_5511		von Willebrand factor, type A	2.09313	0
MSMEG_5885		Short chain dehydrogenase	2.09306	0
MSMEG_6630		Glyoxalase family protein	2.08769	0
MSMEG_1866		Transposase B	2.08399	0
MSMEG_5292		Putative uncharacterized protein	2.0825	0
MSMEG_5136		Helix-turn-helix motif	2.08198	0
MSMEG_0230		Putative uncharacterized protein	2.07958	0
MSMEG_1102		Twin-arginine translocation pathway signal	2.07946	0
MSMEG_1994		HpcH/HpaI aldolase	2.07619	0
MSMEG_0810		Putative pyrimidine permease RutG	2.07537	0
MSMEG_4292		Integral membrane protein	2.07353	0
MSMEG_1940		Hydrolase, alpha/beta fold family protein	2.0721	0
MSMEG_6655		Putative uncharacterized protein	2.07127	0
MSMEG_0693		Putative uncharacterized protein	2.0707	0
MSMEG_3710		Cytochrome b561 family protein	2.06844	0
MSMEG_5794		Putative uncharacterized protein	2.06758	0.001
MSMEG_0282		Putative uncharacterized protein	2.06468	0
MSMEG_4802		Conserved domain protein	2.06291	0
MSMEG_6505		NfnB protein	2.0623	0
MSMEG_2144		Putative uncharacterized protein	2.06042	0
MSMEG_5506		Putative uncharacterized protein	2.06023	0
MSMEG_3017		Putative uncharacterized protein	2.05886	0
MSMEG_2915		Sensor protein	2.05508	0
MSMEG_4304		Regulatory protein	2.05506	0
MSMEG_4342		Metallo-beta-lactamase family protein	2.05382	0
MSMEG_6283		FAD binding domain protein	2.05287	0
MSMEG_0517		Sugar binding-protein dependent transporter system permease	2.05276	0
MSMEG_6889		Transposase	2.05258	0
MSMEG_0169		Putative uncharacterized protein	2.05208	0
MSMEG_5614		Putative uncharacterized protein	2.05171	0
MSMEG_3643		Putative uncharacterized protein	2.04873	0
MSMEG_0514		Alpha-galactosidase	2.04365	0
MSMEG_0949		HAD-superfamily protein subfamily protein IB hydrolase, TIGR01490	2.04016	0
MSMEG_4038		Vanillin dehydrogenase	2.03975	0
MSMEG_3570		Putative uncharacterized protein	2.03923	0
MSMEG_4757		Fatty acid synthase	2.03826	0.001
MSMEG_2756		Putative uncharacterized protein	2.02701	0
MSMEG_5277		Probable enoyl-CoA hydratase	2.0269	0
MSMEG_5804		Putative uncharacterized protein	2.02682	0
MSMEG_1095	ureG	Urease accessory protein ureG	2.02427	0
MSMEG_3111		Extracellular solute-binding protein, family protein 1	2.0199	0
MSMEG_2154		Putative uncharacterized protein	2.01852	0
MSMEG_3990		Putative transporter	2.01786	0
MSMEG_6815		Secreted protein	2.01141	0
MSMEG_3203		Transporter, LysE family protein	2.01032	0
MSMEG_3143	acnA	Aconitate hydratase 1	2.00895	0
MSMEG_4323		Pyruvate dehydrogenase E1 component	2.0056	0.001
MSMEG_4971		Oxidoreductase	2.00236	0
MSMEG_0888		Putative uncharacterized protein	2.00049	0
			547

## Sheet: Dn-Regulated >2-fold at 12 hrs
Accession Number	Gene Name	Gene Product	Fold Change in Gene Expression	P-value (after correction with Benjamini Hochberg False Discovery Rate, rounded to 3 decimal places)
			(low 12 hrs vs low 10 hrs)
MSMEG_5022		Flavin-containing monooxygenase FMO	8.98535	0
MSMEG_0331		Transcriptional regulator, LuxR family protein	8.43582	0
MSMEG_1712		ABC transporter periplasmic-binding protein YtfQ	8.37502	0
MSMEG_0330		Transcriptional regulator, LuxR family protein	7.44034	0
MSMEG_0530		Short chain dehydrogenase	7.19474	0
MSMEG_1709		Inner membrane ABC transporter permease protein YjfF	7.09525	0
MSMEG_1971		Propane monooxygenase hydroxylase large subunit	6.63063	0
MSMEG_0131		AMP-binding enzyme, putative	5.92672	0
MSMEG_6027		Major facilitator superfamily protein MFS_1	5.61991	0
MSMEG_6021	xylA	Xylose isomerase	5.18154	0
MSMEG_5651		Transcriptional regulator, LuxR family protein	5.17489	0
MSMEG_6426		Putative uncharacterized protein	5.08021	0
MSMEG_1373		Ribose/xylose/arabinose/galactoside ABC-type transport systems, permease components	5.03554	0
MSMEG_1704		ABC transporter	4.84856	0
MSMEG_6108		Zinc-binding dehydrogenase	4.70371	0
MSMEG_1713	araB	Ribulokinase	4.6797	0
MSMEG_6242		Alcohol dehydrogenase, iron-containing	4.66548	0
MSMEG_1715	araA	L-arabinose isomerase	4.55721	0
MSMEG_1439	rplB	50S ribosomal protein L2	4.52022	0
MSMEG_1372		ABC transporter ATP-binding protein	4.36321	0
MSMEG_1468	rpsZ	30S ribosomal protein S14 type Z	4.30422	0
MSMEG_1398	rpsL	30S ribosomal protein S12	4.29249	0
MSMEG_1705		D-xylose transport ATP-binding protein XylG	4.22316	0
MSMEG_1465	rplN	50S ribosomal protein L14	4.16329	0
MSMEG_1811		Maf-like protein MSMEG_1811	4.16185	0
MSMEG_2124		Glycerol uptake facilitator, MIP channel	4.14713	0
MSMEG_1441	rplV	50S ribosomal protein L22	4.11503	0
MSMEG_0142		Putative uncharacterized protein	4.10868	0
MSMEG_1436	rplC	50S ribosomal protein L3	4.02524	0
MSMEG_2259		Carbon starvation protein A	4.02451	0
MSMEG_1399	rpsG	30S ribosomal protein S7	4.02146	0
MSMEG_1523	rpsD	30S ribosomal protein S4	4.01406	0
MSMEG_1241		Putative uncharacterized protein	4.01189	0
MSMEG_3161		Putative uncharacterized protein	4.00478	0
MSMEG_1972		Methane monooxygenase component C	3.98288	0
MSMEG_1438	rplW	50S ribosomal protein L23	3.97819	0
MSMEG_4954	rho	Transcription termination factor Rho	3.93556	0
MSMEG_1706		Xylose transport system permease protein XylH	3.92869	0
MSMEG_1342		Putative uncharacterized protein	3.90774	0
MSMEG_1521	rpsM	30S ribosomal protein S13	3.86747	0
MSMEG_1466	rplX	50S ribosomal protein L24	3.84874	0
MSMEG_2060	nuoD	NADH-quinone oxidoreductase subunit D	3.84816	0
MSMEG_1467	rplE	50S ribosomal protein L5	3.76559	0
MSMEG_6239		1,3-propanediol dehydrogenase	3.75815	0
MSMEG_1023		Integral membrane transporter	3.75199	0
MSMEG_1437	rplD	50S ribosomal protein L4	3.73861	0
MSMEG_1440	rpsS	30S ribosomal protein S19	3.73764	0
MSMEG_1738		Probable conserved transmembrane protein	3.7355	0
MSMEG_1374		Ribose ABC transporter, periplasmic binding protein	3.73043	0
MSMEG_1470	rplF	50S ribosomal protein L6	3.69818	0
MSMEG_1519	infA	Translation initiation factor IF-1	3.69475	0
MSMEG_1524	rpoA	DNA-directed RNA polymerase subunit alpha	3.68037	0
MSMEG_1364	rplJ	50S ribosomal protein L10	3.67679	0
MSMEG_1525	rplQ	50S ribosomal protein L17	3.67216	0
MSMEG_1522	rpsK	30S ribosomal protein S11	3.67003	0
MSMEG_1240		Putative uncharacterized protein	3.66833	0
MSMEG_1821		Acyl-CoA dehydrogenase	3.65898	0
MSMEG_1471	rplR	Ribosomal protein L18	3.64589	0
MSMEG_6199		Transcription factor WhiB	3.63865	0
MSMEG_1400	fusA	Elongation factor G	3.62997	0
MSMEG_1442	rpsC	30S ribosomal protein S3	3.60484	0
MSMEG_1472	rpsE	30S ribosomal protein S5	3.60305	0
MSMEG_1435	rpsJ	30S ribosomal protein S10	3.58459	0
MSMEG_1444	rpmC	50S ribosomal protein L29	3.58423	0
MSMEG_2534		Putative carboxylesterase protein	3.55888	0
MSMEG_6238		Putative two-component system sensor kinase	3.54529	0
MSMEG_5866		Alcohol dehydrogenase B	3.54318	0
MSMEG_6758		Transport integral membrane protein	3.54162	0
MSMEG_6026		3-hydroxybutyrate dehydrogenase	3.53987	0
MSMEG_1469	rpsH	30S ribosomal protein S8	3.53906	0
MSMEG_0087		Glucitol operon repressor	3.51315	0
MSMEG_0539		Transcriptional regulator, Crp/Fnr family protein	3.51179	0
MSMEG_1445		30S ribosomal protein S17	3.49553	0
MSMEG_0227		Transcriptional regulator, TetR family protein	3.48486	0
MSMEG_1543		Eptc-inducible aldehyde dehydrogenase	3.48244	0
MSMEG_6759	glpK	Glycerol kinase	3.46494	0
MSMEG_6107		Limonene 1,2-monooxygenase	3.46424	0
MSMEG_3297		Transcriptional regulator, CadC	3.45528	0
MSMEG_1473	rpmD	50S ribosomal protein L30	3.45257	0
MSMEG_1740		Dehydrogenase/reductase SDR family protein member 4	3.42464	0
MSMEG_2657		Peptidase, M16 family protein	3.41167	0
MSMEG_1341		MaoC family protein	3.41111	0
MSMEG_6584		Acyl-CoA dehydrogenase	3.40915	0
MSMEG_4942	atpB	ATP synthase subunit a	3.40086	0
MSMEG_5271		Esterase	3.39121	0
MSMEG_6390		Transporter, major facilitator family protein	3.37906	0
MSMEG_3054	coaBC	Phosphopantothenoylcysteine decarboxylase/phosphopantothenate--cysteine ligase	3.37471	0
MSMEG_6826		L-lactate permease	3.3537	0
MSMEG_6392		Polyketide synthase	3.34852	0
MSMEG_1147		Mce related protein	3.34083	0
MSMEG_6897	rpsF	Ribosomal protein S6	3.33131	0
MSMEG_6761		Glycerol-3-phosphate dehydrogenase 2	3.31539	0
MSMEG_1148		Mce related protein	3.30169	0
MSMEG_1146		Virulence factor Mce family protein	3.28478	0
MSMEG_1150		Putative uncharacterized protein	3.28006	0
MSMEG_1711		ATP binding protein of ABC transporter	3.2787	0
MSMEG_6241		ATPase associated with various cellular activities, AAA-5	3.27736	0
MSMEG_6944		Putative uncharacterized protein	3.26559	0
MSMEG_1024		Putative uncharacterized protein	3.25895	0
MSMEG_6236		Two-component system, regulatory protein	3.24903	0
MSMEG_1474	rplO	50S ribosomal protein L15	3.24163	0
MSMEG_6389		Probable arabinosyltransferase A	3.23721	0
MSMEG_6903		Transcriptional regulator, PadR family protein	3.23465	0
MSMEG_1520	rpmJ	50S ribosomal protein L36	3.22714	0
MSMEG_2401		Putative uncharacterized protein	3.18941	0
MSMEG_0453	aroK	Shikimate kinase	3.18545	0
MSMEG_6760		Putative uncharacterized protein	3.18206	0
MSMEG_0452		Inner membrane permease YgbN	3.16882	0
MSMEG_6388		Probable arabinosyltransferase B	3.15708	0
MSMEG_4208		Integral membrane protein	3.13144	0
MSMEG_6237		Putative uncharacterized protein	3.11182	0
MSMEG_5423	mfd	Transcription-repair coupling factor	3.11097	0
MSMEG_1144		Virulence factor Mce family protein	3.11082	0
MSMEG_6762		Transcriptional regulator	3.09912	0
MSMEG_2506		Carboxyvinyl-carboxyphosphonate phosphorylmutase	3.09119	0
MSMEG_2063	nuoA	NADH-quinone oxidoreductase subunit	3.08352	0
MSMEG_1557	rpsI	30S ribosomal protein S9	3.08178	0
MSMEG_3158	mutA	Methylmalonyl-CoA mutase, small subunit	3.07098	0
MSMEG_0092		Probable transcriptional regulatory protein	3.06201	0
MSMEG_4350	dapB	Dihydrodipicolinate reductase	3.05804	0
MSMEG_2440	rplS	50S ribosomal protein L19	3.04585	0
MSMEG_3096		Putative uncharacterized protein	3.03286	0.001
MSMEG_0889		Succinic semialdehyde dehydrogenase	3.0224	0
MSMEG_4750		Ornithine carbamoyltransferase	3.01734	0
MSMEG_1346	rplK	50S ribosomal protein L11	3.01517	0
MSMEG_6094	lysS	Lysyl-tRNA synthetase	3.01256	0
MSMEG_3159		Methylmalonyl-CoA mutase large subunit	3.01048	0
MSMEG_4943		Putative uncharacterized protein	3.00859	0
MSMEG_1347	rplA	50S ribosomal protein L1	3.0018	0
MSMEG_4565		Oxidoreductase	3.00004	0
MSMEG_1118		Amino acid permease	2.99761	0
MSMEG_6286		Aspartate transaminase	2.99736	0
MSMEG_2438	trmD	tRNA (guanine-N(1)-)-methyltransferase	2.99329	0
MSMEG_2655		LppU protein	2.9921	0
MSMEG_3043	pyrB	Aspartate carbamoyltransferase	2.98937	0
MSMEG_0141		Probable conserved mce associated transmembrane protein	2.96648	0
MSMEG_0549		ABC transporter, permease protein	2.9521	0
MSMEG_5573		Sugar ABC transporter permease protein	2.95085	0
MSMEG_0079		Putative uncharacterized protein	2.94986	0
MSMEG_1248		Putative uncharacterized protein	2.94805	0
MSMEG_6945	rnpA	Ribonuclease P protein component	2.93681	0
MSMEG_4937	atpG	ATP synthase gamma chain	2.93442	0
MSMEG_1556	rplM	50S ribosomal protein L13	2.93395	0
MSMEG_0550		Sulfonate binding protein	2.92547	0
MSMEG_3539		Putative uncharacterized protein	2.92048	0
MSMEG_5967		Glucose-methanol-choline oxidoreductase	2.91649	0
MSMEG_0239		O-acetylhomoserine/O-acetylserine sulfhydrylase	2.91109	0
MSMEG_5867		Nuclear transport factor 2 (NTF2) domain superfamily protein	2.90955	0
MSMEG_2535		Dehydrogenase/reductase SDR family protein member 10	2.90523	0
MSMEG_5709		Putative uncharacterized protein	2.90402	0
MSMEG_1149		Putative uncharacterized protein	2.90152	0
MSMEG_0879		Putative uncharacterized protein	2.89985	0
MSMEG_0084		Phosphocarrier protein hpr	2.89885	0
MSMEG_1583	groL2	60 kDa chaperonin 2	2.8979	0
MSMEG_1817		Probable conserved transmembrane protein	2.89046	0
MSMEG_3047	carB	Carbamoyl-phosphate synthase, large subunit	2.88401	0
MSMEG_2123	dhaK	Dihydroxyacetone kinase, DhaK subunit	2.8788	0
MSMEG_2519	rpsB	30S ribosomal protein S2	2.87829	0
MSMEG_1810		Putative uncharacterized protein	2.8777	0
MSMEG_6393		Acyl-CoA synthase	2.8764	0
MSMEG_5021		Alcohol dehydrogenase, zinc-containing	2.87548	0
MSMEG_6585		Acyl-CoA dehydrogenase	2.87192	0
MSMEG_1970		Sigma factor	2.86652	0
MSMEG_4698		Putative uncharacterized protein	2.86426	0
MSMEG_1247		Putative uncharacterized protein	2.86261	0
MSMEG_5574		Substrate binding protein	2.85577	0
MSMEG_0140		Probable conserved mce associated membrane protein	2.85548	0
MSMEG_4936	atpD	ATP synthase subunit beta	2.85289	0
MSMEG_4299		Enoyl-CoA hydratase/isomerase	2.85207	0
MSMEG_5371	ehuA	Ectoine/hydroxyectoine ABC transporter, ATP-binding protein	2.84964	0
MSMEG_5502		Putative uncharacterized protein	2.84491	0
MSMEG_4940	atpF	ATP synthase subunit b	2.8282	0
MSMEG_1433		Thioesterase	2.82349	0
MSMEG_1716		IS3 family protein element, transposase orfA	2.81204	0
MSMEG_4560		Periplasmic binding protein	2.80246	0
MSMEG_0143		Probable conserved mce associated membrane protein	2.80215	0
MSMEG_2656	pnp	Polyribonucleotide nucleotidyltransferase	2.79294	0
MSMEG_2172		Dicarboxylate-carrier protein	2.78947	0
MSMEG_1974		Propane monooxygenase coupling protein	2.78623	0
MSMEG_1365	rplL	Ribosomal protein L7/L12	2.78326	0
MSMEG_3197		Lipase	2.77851	0
MSMEG_5490		Putative uncharacterized protein	2.77761	0
MSMEG_3053	rpoZ	DNA-directed RNA polymerase subunit omega	2.7775	0
MSMEG_2505		3-isopropylmalate dehydratase large subunit	2.77553	0
MSMEG_1339	rpmG1	50S ribosomal protein L33 1	2.7752	0
MSMEG_1443	rplP	50S ribosomal protein L16	2.76649	0
MSMEG_1401	tuf	Elongation factor Tu	2.76294	0
MSMEG_1483	secY	Preprotein translocase subunit secY	2.7596	0
MSMEG_4561		ABC Fe3+-siderophores transporter, periplasmic binding protein	2.75636	0
MSMEG_3194	bioB	Biotin synthase	2.74892	0
MSMEG_1582	groS	10 kDa chaperonin	2.74836	0
MSMEG_4078		Hypothetical metabolite transport protein YaaU	2.74026	0
MSMEG_2536		3-oxoacyl-[acyl-carrier-protein] reductase	2.73126	0
MSMEG_4625	rplU	50S ribosomal protein L21	2.72609	0
MSMEG_1650		Methyltransferase type 11	2.71978	0
MSMEG_6020		D-xylose-binding periplasmic protein	2.71702	0
MSMEG_5489	rpmF	50S ribosomal protein L32	2.71431	0
MSMEG_2532	aroQ	Dehydroquinase dehydratase, type II	2.71065	0
MSMEG_6904	ino1	Inositol-3-phosphate synthase	2.70916	0
MSMEG_0333		Carboxyl transferase domain protein	2.70644	0
MSMEG_4657		ABC transporter membrane protein	2.70613	0
MSMEG_6899		Putative uncharacterized protein	2.70167	0
MSMEG_0894		Dihydrodipicolinate reductase	2.69424	0
MSMEG_0337		Putative uncharacterized protein	2.69097	0
MSMEG_2139		Putative uncharacterized protein	2.68787	0
MSMEG_1143		Mce related protein	2.68583	0
MSMEG_4941	atpE	ATP synthase subunit c	2.68503	0
MSMEG_5572		Sugar ABC transporter permease protein	2.68384	0
MSMEG_5322		Putative uncharacterized protein	2.68143	0
MSMEG_2090		Putative cell division protein FtsX	2.67693	0
MSMEG_4975		Flavin-nucleotide-binding protein	2.67425	0
MSMEG_4658		Sugar ABC transporter substrate-binding protein	2.67138	0
MSMEG_0133		ABC-transporter integral membrane protein	2.66538	0
MSMEG_0202		IS1096, tnpA protein	2.66378	0
MSMEG_1813		Propionyl-CoA carboxylase beta chain	2.64756	0
MSMEG_4526		Putative uncharacterized protein	2.64733	0
MSMEG_0446		Putrescine importer	2.64533	0
MSMEG_3833		30S ribosomal protein S1	2.64533	0
MSMEG_4656		Sugar ABC transporter ATP-binding protein	2.63336	0
MSMEG_6313	tgt	Queuine tRNA-ribosyltransferase	2.62888	0
MSMEG_1911	catA	Catechol 1,2-dioxygenase	2.62736	0
MSMEG_0531		Putative acyl-CoA dehydrogenase	2.62404	0
MSMEG_6749		Putative uncharacterized protein	2.62293	0
MSMEG_0216		3-hydroxyacyl-CoA dehydrogenase	2.61896	0
MSMEG_0786		Serine/threonine protein kinase	2.61596	0
MSMEG_2062	nuoB	NADH-quinone oxidoreductase subunit B	2.61427	0
MSMEG_4623	obg	GTPase obg	2.61316	0
MSMEG_3160		LAO/AO transport system ATPase	2.6115	0
MSMEG_3885		DEAD/DEAH box helicase	2.60909	0
MSMEG_5370	ehuD	Ectoine/hydroxyectoine ABC transporter, permease protein EhuD	2.60106	0
MSMEG_3042		PyrR bifunctional protein	2.60103	0
MSMEG_4697		Putative uncharacterized protein	2.59766	0
MSMEG_5710		Putative uncharacterized protein	2.59486	0
MSMEG_1975		Amidohydrolase 2	2.59259	0
MSMEG_2619		Efflux protein	2.5873	0
MSMEG_1485	map	Methionine aminopeptidase	2.58312	0
MSMEG_4938	atpA	ATP synthase subunit alpha	2.58095	0
MSMEG_1142		ABC-transporter integral membrane protein	2.56816	0
MSMEG_4559		ABC transporter, membrane spanning protein	2.56737	0
MSMEG_1737		Pseudouridine synthase	2.56497	0
MSMEG_0170		Transmembrane transport protein	2.56418	0
MSMEG_5221		GCN5-related N-acetyltransferase	2.56399	0
MSMEG_3035	efp	Elongation factor P	2.56376	0
MSMEG_0338		Acyl-CoA dehydrogenase fadE12	2.56269	0
MSMEG_1807		Acetyl-/propionyl-coenzyme A carboxylase alpha chain	2.56257	0
MSMEG_6511		Acyl-CoA dehydrogenase domain protein	2.56254	0
MSMEG_3538		Cyclopropane-fatty-acyl-phospholipid synthase 1	2.56148	0
MSMEG_2620		Putative uncharacterized protein	2.55824	0
MSMEG_0086		1-phosphofructokinase	2.54806	0
MSMEG_2533		Putative uncharacterized protein	2.53858	0
MSMEG_3052		Putative uncharacterized protein	2.53742	0
MSMEG_4674	tig	Trigger factor	2.5372	0
MSMEG_2074		Putative uncharacterized protein	2.53281	0
MSMEG_0814		Membrane protein	2.53219	0
MSMEG_4626		Ribonuclease, Rne/Rng family protein	2.5239	0
MSMEG_4293	glnE	Glutamate-ammonia-ligase adenylyltransferase	2.52331	0
MSMEG_5347		Transporter, major facilitator family protein	2.5199	0
MSMEG_0336		Putative uncharacterized protein	2.51626	0
MSMEG_5679		Putative DNA-binding protein	2.51037	0
MSMEG_5067		Secreted protein	2.50955	0
MSMEG_1120		Nitrilase/cyanide hydratase and apolipoprotein N-acyltransferase	2.50541	0
MSMEG_3046	carA	Carbamoyl-phosphate synthase, small subunit	2.502	0
MSMEG_1190		Serine/threonine-protein kinase PknD	2.50132	0
MSMEG_3733		Putative uncharacterized protein	2.50077	0
MSMEG_6896	ssb	Single-stranded DNA-binding protein	2.49824	0
MSMEG_5019		Regulatory protein	2.49762	0
MSMEG_3152	hemH	Ferrochelatase	2.49667	0
MSMEG_1484	adk	Adenylate kinase	2.49557	0
MSMEG_4627	ndk	Nucleoside diphosphate kinase	2.4928	0
MSMEG_5165		Integral membrane protein	2.49015	0
MSMEG_0135		Virulence factor Mce family protein	2.48843	0
MSMEG_3169	ileS	Isoleucyl-tRNA synthetase	2.48677	0
MSMEG_0716		Major facilitator superfamily protein	2.48607	0
MSMEG_1652		O-acetylhomoserine sulfhydrylase	2.48442	0
MSMEG_1839		Alkane-1-monooxygenase	2.48328	0
MSMEG_3045		Integral membrane protein	2.48316	0
MSMEG_6391		Propionyl-CoA carboxylase beta chain	2.47855	0
MSMEG_6763		Oxidoreductase	2.47173	0
MSMEG_1078		Hydrolase	2.4713	0
MSMEG_5420		Tat-translocated enzyme	2.46933	0
MSMEG_4077		Enoyl-CoA hydratase	2.46617	0
MSMEG_2087		Transporter, small conductance mechanosensitive ion channel (MscS) family protein	2.46093	0
MSMEG_5207		Putative uncharacterized protein	2.45452	0
MSMEG_0750		Membrane protein	2.44734	0
MSMEG_6440		Monooxygenase, flavin-binding family protein	2.44707	0
MSMEG_1116		Gamma-glutamylisopropylamide synthetase	2.44687	0
MSMEG_1022		Putative uncharacterized protein	2.44443	0
MSMEG_6942		Membrane protein OxaA	2.44372	0
MSMEG_0560	dapB	Dihydrodipicolinate reductase, N-terminus domain protein	2.44246	0
MSMEG_5968		Polysaccharide biosynthesis protein	2.44123	0
MSMEG_0759	purA	Adenylosuccinate synthetase	2.42926	0
MSMEG_5422		Transcriptional regulator, MazG family protein	2.42821	0
MSMEG_5197		Long-chain specific acyl-CoA dehydrogenase	2.42699	0
MSMEG_0912		3-hydroxybutyryl-CoA dehydrogenase	2.42482	0
MSMEG_3267		Transporter	2.42381	0
MSMEG_3793	infC	Translation initiation factor IF-3	2.42374	0
MSMEG_0880	groL1	60 kDa chaperonin 1	2.42165	0
MSMEG_6791		3-hydroxybutyryl-CoA dehydrogenase	2.41647	0
MSMEG_5789		Putative thiosulfate sulfurtransferase	2.41131	0
MSMEG_1714		L-ribulose-5-phosphate 4-epimerase UlaF	2.40261	0
MSMEG_5790		SseC protein	2.40176	0
MSMEG_6179		Acetyl-coenzyme A synthetase	2.39894	0
MSMEG_3768		Macrolide-transport ATP-binding protein abc transporter	2.39473	0
MSMEG_3792	rpmI	50S ribosomal protein L35	2.38887	0
MSMEG_4905	cysM	Cysteine synthase	2.38818	0
MSMEG_2634		Putative uncharacterized protein	2.38335	0
MSMEG_1367	rpoB	DNA-directed RNA polymerase subunit beta	2.37821	0
MSMEG_0006	gyrA	DNA gyrase, A subunit	2.3731	0
MSMEG_0334		Acetyl-/propionyl-coenzyme A carboxylase alpha chain	2.35971	0
MSMEG_2372	ilvB	Acetolactate synthase	2.35679	0
MSMEG_4210		Secreted protein	2.35552	0
MSMEG_0551		ABC nitrate/sulfonate/bicarbonate transporter, ATPase subunit	2.35444	0
MSMEG_5708		Putative uncharacterized protein	2.3503	0
MSMEG_2202		Dimethylaniline monooxygenase [N-oxide-forming] 5	2.34888	0
MSMEG_1368	rpoC	DNA-directed RNA polymerase subunit beta	2.34809	0
MSMEG_0913		Methoxy mycolic acid synthase 1	2.34716	0
MSMEG_3265		Arabitol-phosphate dehydrogenase	2.34685	0
MSMEG_0138		Virulence factor Mce family protein	2.3466	0
MSMEG_2045		Monoxygenase	2.34198	0
MSMEG_2435	rpsP	30S ribosomal protein S16	2.33814	0
MSMEG_4527		Ferredoxin sulfite reductase	2.33772	0
MSMEG_5943		Putative peroxisomal multifunctional enzyme type 2	2.33031	0
MSMEG_0329		FMN oxidoreductase	2.33003	0
MSMEG_6895	rpsR2	30S ribosomal protein S18 2	2.32986	0
MSMEG_2091	smpB	SsrA-binding protein	2.31804	0
MSMEG_5369	ehuC	Ectoine/hydroxyectoine ABC transporter, permease protein EhuC	2.31763	0
MSMEG_0137		Virulence factor mce family protein	2.31252	0
MSMEG_1860		Putative uncharacterized protein	2.31143	0
MSMEG_5134		Putative uncharacterized protein	2.31104	0
MSMEG_6384	katG1	Catalase-peroxidase 1	2.30907	0
MSMEG_0603		Putative acyl-CoA dehydrogenase	2.30881	0
MSMEG_0899		Prolyl oligopeptidase family protein	2.30873	0
MSMEG_4355		Peptide ABC transporter, permease protein	2.30817	0
MSMEG_1999		Putative uncharacterized protein	2.30631	0
MSMEG_0914		Putative uncharacterized protein	2.30495	0
MSMEG_4831		Transcriptional regulator, TetR family protein	2.30452	0
MSMEG_5431		Ribosomal protein L25, Ctc-form	2.30288	0
MSMEG_1350		Cyclopropane-fatty-acyl-phospholipid synthase 1	2.30277	0
MSMEG_2964	apt	Adenine phosphoribosyltransferase	2.30058	0
MSMEG_2051	nuoM	NADH-quinone oxidoreductase, M subunit	2.29847	0
MSMEG_4976		Isochorismatase hydrolase	2.29267	0
MSMEG_1973		Propane monooxygenase hydroxylase small subunit	2.29213	0.001
MSMEG_2121		Multiphosphoryl transfer protein (MTP)	2.2877	0.003
MSMEG_2441	lepB	Signal peptidase I	2.28736	0
MSMEG_0080		Putative uncharacterized protein	2.28657	0
MSMEG_4991		Putative uncharacterized protein	2.28633	0
MSMEG_6562		Putative acyl-CoA dehydrogenase	2.28613	0
MSMEG_5501		Putative uncharacterized protein	2.28436	0
MSMEG_0928	murB	UDP-N-acetylenolpyruvoylglucosamine reductase	2.2823	0
MSMEG_6074	cysS	Cysteinyl-tRNA synthetase	2.28122	0
MSMEG_4571	rpsT	30S ribosomal protein S20	2.27977	0
MSMEG_6941		R3H domain-containing protein	2.27935	0
MSMEG_1477		Major facilitator superfamily protein	2.27906	0
MSMEG_4357		ABC transporter, ATP-binding protein	2.27664	0
MSMEG_2437	rimM	Ribosome maturation factor rimM	2.27498	0
MSMEG_0836		Carboxylate-amine ligase	2.27177	0
MSMEG_5536		Chorismate mutase	2.27078	0
MSMEG_3044		Dihydroorotase	2.27018	0
MSMEG_6450		Putative uncharacterized protein	2.26385	0
MSMEG_0985		Sugar transporter family protein	2.26316	0
MSMEG_5435		Acyl-CoA synthase	2.26244	0
MSMEG_1119		Glutamine amidotransferase, class I	2.26211	0
MSMEG_0387		Rmt2 protein	2.26152	0
MSMEG_3057		ABC-type metal ion transport system, permease component	2.25954	0
MSMEG_4327		3-oxoacyl-[acyl-carrier-protein] synthase 1	2.25734	0
MSMEG_1875		Sensor protein	2.25733	0
MSMEG_5902		Putative uncharacterized protein	2.2573	0
MSMEG_4909		Putative uncharacterized protein	2.25596	0
MSMEG_4082		Monoxygenase	2.25441	0
MSMEG_4742		Clavaldehyde dehydrogenase	2.25142	0
MSMEG_4939	atpFH	ATP synthase subunit b-delta	2.24908	0
MSMEG_4557		ABC transporter, ATP-binding protein	2.24754	0
MSMEG_0168		Formyl-coenzyme A transferase	2.24247	0
MSMEG_6894	rplI	50S ribosomal protein L9	2.24246	0
MSMEG_0390		Putative acyltransferase	2.24048	0
MSMEG_2520	tsf	Elongation factor Ts	2.23833	0
MSMEG_6382		Oxidoreductase, FAD-binding	2.23792	0
MSMEG_4174		Transcriptional regulator, IclR family protein	2.23436	0
MSMEG_4352		Putative secreted protein	2.22895	0
MSMEG_2042		Phosphotransferase enzyme family protein	2.2173	0
MSMEG_2103		5,10-methylenetetrahydromethanopterin reductase	2.21625	0
MSMEG_2963		Bacterial extracellular solute-binding protein, family protein 5	2.21369	0
MSMEG_6357		Putative uncharacterized protein	2.20937	0
MSMEG_5852	purD	Phosphoribosylamine--glycine ligase	2.20778	0
MSMEG_6386		Membrane protein	2.20693	0
MSMEG_4848		Putative uncharacterized protein	2.20524	0
MSMEG_4935	atpC	ATP synthase epsilon chain	2.20487	0
MSMEG_5222	ychF	GTP-binding protein YchF	2.20453	0
MSMEG_6400		Probable conserved transmembrane protein	2.20303	0
MSMEG_2272	hypA	Hydrogenase nickel insertion protein HypA	2.1967	0
MSMEG_3055	metK	S-adenosylmethionine synthetase	2.19162	0
MSMEG_6024		Acetoacetyl-CoA synthase	2.19107	0
MSMEG_5571		ABC transporter ATP-binding protein	2.19034	0
MSMEG_0025		Putative uncharacterized protein	2.17962	0
MSMEG_1137		Amino acid permease-associated region	2.17896	0
MSMEG_0841			2.17842	0
MSMEG_0217		Alcohol dehydrogenase B	2.17805	0
MSMEG_0902		Cyclopropane-fatty-acyl-phospholipid synthase 1	2.1771	0
MSMEG_1340		Putative uncharacterized protein	2.17641	0
MSMEG_6404	glf	UDP-galactopyranose mutase	2.17441	0
MSMEG_4951	rpmE	50S ribosomal protein L31	2.17367	0
MSMEG_1121		Putative uncharacterized protein	2.17083	0
MSMEG_5525	sucC	Succinyl-CoA ligase [ADP-forming] subunit beta	2.16695	0
MSMEG_1009		Cytochrome p450	2.16678	0
MSMEG_4354		Dipeptide-binding protein of ABC transport system	2.16622	0
MSMEG_5546		Membrane spanning protein	2.16592	0
MSMEG_2164		Transcriptional regulator, putative	2.16496	0
MSMEG_4643		Resuscitation-promoting factor	2.16285	0
MSMEG_5059		ABC transporter, permease protein SugB	2.15751	0
MSMEG_6106		Epoxide hydrolase	2.15532	0
MSMEG_4624	rpmA	50S ribosomal protein L27	2.15501	0
MSMEG_4485	glyS	Glycyl-tRNA synthetase	2.15369	0
MSMEG_2436		Putative uncharacterized protein	2.15211	0
MSMEG_0048		Pyridoxamine 5-phosphate oxidase family protein	2.15181	0
MSMEG_1429		Cytochrome P450-terp	2.15077	0
MSMEG_1361		Alpha-mannosidase	2.149	0
MSMEG_5940		2-keto-4-pentenoate hydratase	2.1463	0
MSMEG_5717		Pyridoxamine 5-phosphate oxidase family protein	2.1393	0
MSMEG_1370		2-deoxy-scyllo-inosamine dehydrogenase	2.13623	0
MSMEG_1145		Virulence factor Mce family protein	2.13455	0
MSMEG_5941		3-ketosteroid dehydrogenase	2.13386	0
MSMEG_5198		Carnitinyl-CoA dehydratase	2.13309	0
MSMEG_5850		Transcriptional regulator, TetR family protein	2.13181	0
MSMEG_5918		P450 heme-thiolate protein	2.12975	0
MSMEG_1345		Transcription antitermination protein nusG	2.12908	0
MSMEG_0941		AP endonuclease, family protein 2	2.12792	0
MSMEG_4353		Putative uncharacterized protein	2.12472	0
MSMEG_0968		Cytochrome P450	2.1207	0
MSMEG_3051		Guanylate kinase	2.11802	0
MSMEG_0078		Putative uncharacterized protein	2.1176	0
MSMEG_5418		Iron permease FTR1	2.11204	0
MSMEG_5548	cobF	Precorrin-6A synthase (Deacetylating)	2.11116	0
MSMEG_2073		CAIB/BAIF family protein	2.11092	0
MSMEG_4172		D-ribose-binding periplasmic protein RbsB	2.10743	0
MSMEG_2089	ftsE	Cell division ATP-binding protein FtsE	2.10727	0
MSMEG_2058	nuoF	NADH-quinone oxidoreductase, F subunit	2.10576	0
MSMEG_6512		Acyl-CoA dehydrogenase domain protein	2.10248	0
MSMEG_1344		Translocase	2.10158	0
MSMEG_0139		Mce-family protein mce1f	2.10054	0
MSMEG_0840		Putative uncharacterized protein	2.09819	0
MSMEG_1837		Secreted protein	2.09316	0
MSMEG_6309		ABC transporter, ATP-binding protein	2.09204	0
MSMEG_4169		3-oxoacyl-[acyl-carrier-protein] reductase	2.08917	0
MSMEG_0875		Putative sialic acid transporter	2.08861	0
MSMEG_0923		Putative uncharacterized protein	2.08695	0
MSMEG_6402		PAP2 superfamily protein	2.08652	0
MSMEG_5487	mprB	Signal transduction histidine-protein kinase/phosphatase mprB	2.0862	0
MSMEG_0072		IS1549, transposase	2.08579	0
MSMEG_5452		Putative uncharacterized protein	2.08566	0
MSMEG_1651	metX	Homoserine O-acetyltransferase	2.08556	0
MSMEG_1707		Phosphatase YfbT	2.08509	0
MSMEG_0134		Virulence factor Mce family protein	2.08335	0
MSMEG_2075	hmgA	Homogentisate 1,2-dioxygenase	2.08289	0
MSMEG_3740	rluB	Pseudouridine synthase	2.08217	0
MSMEG_3860		Polyprenol-monophosphomannose synthase Ppm1	2.08138	0
MSMEG_5302		Aerobic C4-dicarboxylate transport protein	2.07888	0
MSMEG_3507		Fructose-bisphosphate aldolase class-I	2.07782	0
MSMEG_5488	mprA	Response regulator mprA	2.07669	0
MSMEG_1141		ABC-transporter integral membrane protein	2.07638	0
MSMEG_1870		Putative uncharacterized protein	2.07567	0
MSMEG_3875	cobK	Precorrin-6x reductase	2.07086	0
MSMEG_4476		Putative uncharacterized protein	2.07004	0
MSMEG_0005	gyrB	DNA gyrase subunit B	2.06678	0
MSMEG_0340		Enoyl-CoA hydratase/isomerase family protein	2.06417	0
MSMEG_6314		Haloalkane dehalogenase 1	2.06253	0
MSMEG_0011		FAD-binding 9, siderophore-interacting	2.06211	0
MSMEG_1264		Prophage Lp1 protein 5	2.06156	0
MSMEG_4076		Butyryl-CoA dehydrogenase	2.05644	0
MSMEG_1659		Multidrug resistance protein, SMR family protein	2.05581	0
MSMEG_4647		Carbohydrate kinase, PfkB, putative	2.05568	0
MSMEG_5938		Putative uncharacterized protein	2.05486	0
MSMEG_4318		Putative uncharacterized protein	2.0545	0
MSMEG_2022		GntT protein, putative	2.0522	0
MSMEG_3508		Hydrolase, alpha/beta hydrolase fold family protein	2.0522	0
MSMEG_6563		Dihydrokaempferol 4-reductase	2.04845	0
MSMEG_5133		Putative uncharacterized protein	2.04441	0
MSMEG_4083		Putative monooxygenase	2.04244	0
MSMEG_5412		Immunogenic protein MPT63	2.04212	0
MSMEG_0219		RNA polymerase sigma factor	2.03985	0
MSMEG_0335		Enoyl-CoA hydratase/isomerase	2.03972	0
MSMEG_3434		Peptidyl-prolyl cis-trans isomerase	2.03784	0
MSMEG_1798		Major facilitator superfamily protein	2.0373	0
MSMEG_5459		Putative uncharacterized protein	2.03559	0
MSMEG_3831		Dephospho-CoA kinase	2.03429	0
MSMEG_0445		Amidohydrolase family protein	2.0319	0
MSMEG_2374	ilvC	Ketol-acid reductoisomerase	2.03174	0
MSMEG_3791	rplT	50S ribosomal protein L20	2.03072	0
MSMEG_0953	hemC	Porphobilinogen deaminase	2.02769	0
MSMEG_6383		Transcription regulator FurA	2.02758	0
MSMEG_3479		Thiol peroxidase	2.02704	0
MSMEG_0900		Eptc-inducible aldehyde dehydrogenase	2.02654	0
MSMEG_5495		Enoyl-CoA hydratase	2.02639	0
MSMEG_5793		Putative uncharacterized protein	2.02637	0
MSMEG_3301		Putative uncharacterized protein	2.021	0
MSMEG_5578		Putative uncharacterized protein	2.01994	0
MSMEG_3738		GTP-binding protein EngA	2.01825	0
MSMEG_5524	sucD	Succinyl-CoA ligase [ADP-forming] subunit alpha	2.01615	0
MSMEG_6750		Putative uncharacterized protein	2.01562	0
MSMEG_5432	pth	Peptidyl-tRNA hydrolase	2.01557	0
MSMEG_1428		Glucose-methanol-choline oxidoreductase	2.01476	0
MSMEG_6939		Soj family protein	2.01368	0
MSMEG_3901	ectA	L-2,4-diaminobutyric acid acetyltransferase	2.01365	0
MSMEG_6730		Putative oxidoreductase YdbC	2.01109	0
MSMEG_6075	ispF	2-C-methyl-D-erythritol 2,4-cyclodiphosphate synthase	2.00984	0
MSMEG_0132		Putative uncharacterized protein	2.00847	0
MSMEG_4645	orB	Alpha oxoglutarate ferredoxin oxidoreductase, beta subunit	2.00833	0
MSMEG_1710		Ribose transport system permease protein RbsC	2.00409	0.003
MSMEG_2499		ABC transporter, membrane spanning protein, putative	2.0029	0
MSMEG_4932	murA	UDP-N-acetylglucosamine 1-carboxyvinyltransferase	2.00085	0
MSMEG_6295		Shikimate transporter	2.00064	0.001
			510

## Sheet: Up-Regulated >2-fold at 13 hrs
Accession Number	Gene Name	Gene Product	Fold Change in Gene Expression	P-value (after correction with Benjamini Hochberg False Discovery Rate, rounded to 3 decimal places)
			(low 13 hrs vs low 10 hrs)
MSMEG_2526		Copper amine oxidase	545.613	0
MSMEG_2524		ABC transporter, ATP-binding protein	425.873	0
MSMEG_6816		Molybdopterin oxidoreductase	370.259	0
MSMEG_0572		Putative uncharacterized protein	282.701	0
MSMEG_5730		Permease for cytosine/purines, uracil, thiamine, allantoin transporter	156.098	0
MSMEG_1082		Putative response regulator	149.057	0
MSMEG_0571		Hydrolase, carbon-nitrogen family protein	148.567	0
MSMEG_2525		Amino acid permease superfamily protein	143.974	0
MSMEG_4635		Ammonium transporter family protein	122.938	0
MSMEG_4637		Putative uncharacterized protein	122.493	0
MSMEG_2522		Efflux ABC transporter, permease protein	115.477	0
MSMEG_4638		Vanillate O-demethylase oxidoreductase	109.199	0
MSMEG_1233		ABC transporter permease protein	101.91	0
MSMEG_5357		Putative uncharacterized protein	97.8838	0
MSMEG_6735		Amino acid permease, putative	94.867	0
MSMEG_6259	amt	Ammonium transporter	91.1627	0
MSMEG_2523		Efflux ABC transporter, permease protein, putative	89.2781	0
MSMEG_1987		Putative uncharacterized protein	84.2984	0
MSMEG_1083		Putative uncharacterized protein	79.6652	0
MSMEG_4206		Molybdopterin oxidoreductase	68.8603	0
MSMEG_1988		Putative uncharacterized protein	61.2818	0
MSMEG_4636		Putative uncharacterized protein	59.9817	0
MSMEG_1318		Polysaccharide deacetylase family protein	59.5192	0
MSMEG_4008		Oxidoreductase, 2OG-Fe(II) oxygenase family protein	56.6003	0
MSMEG_0427	nirB	Nitrite reductase [NAD(P)H], large subunit	53.7279	0
MSMEG_4501		Sodium:dicarboxylate symporter	52.8922	0
MSMEG_0569		Flavoprotein involved in K+ transport	51.7754	0
MSMEG_5358		Acetamidase/Formamidase family protein	50.8016	0
MSMEG_4639		Putative uncharacterized protein	50.224	0
MSMEG_2979		ABC transporter ATP-binding protein	49.3699	0
MSMEG_2980		Putative membrane protein	43.391	0
MSMEG_2982		Putative periplasmic binding protein	42.666	0
MSMEG_2748	sthA	Soluble pyridine nucleotide transhydrogenase	40.8309	0
MSMEG_1232		ABC transporter substrate-binding protein	38.7852	0
MSMEG_2978		ABC transporter ATP-binding protein	36.7476	0
MSMEG_6260	glnT	Glutamine synthetase, type III	36.4757	0
MSMEG_4634		Putative uncharacterized protein	35.055	0
MSMEG_2981		Branched-chain amino acid ABC-type transport system, permease component	30.5299	0
MSMEG_1299		Oxidoreductase, 2OG-Fe(II) oxygenase family protein	29.8181	0
MSMEG_0568		Radical SAM domain protein	27.9878	0
MSMEG_3400		Glutamyl-tRNA(Gln) amidotransferase subunit A	27.2073	0
MSMEG_1990		Putative uncharacterized protein	27.0077	0
MSMEG_3402		Cytosine permease, putative	25.5153	0
MSMEG_4010		Glyoxalase family protein	24.8871	0
MSMEG_2570		Xanthine/uracil permease	23.7175	0
MSMEG_6734		Dibenzothiophene desulfurization enzyme A	22.7426	0
MSMEG_6261		Glutamine amidotransferase, class II	22.5987	0
MSMEG_5360		Formate/nitrate transporter	22.0987	0
MSMEG_0567		Selenophosphate synthetase	21.9811	0
MSMEG_1293		Xanthine/uracil permeases family protein	21.0462	0
MSMEG_3995		N-carbamoyl-L-amino acid amidohydrolase	20.9294	0
MSMEG_5729		Hydantoin racemase	20.5247	0
MSMEG_1184		Serine esterase, cutinase family protein	20.4994	0
MSMEG_0570		Putative uncharacterized protein	18.9306	0
MSMEG_5084		Glycosyl transferase, group 2 family protein	18.8281	0
MSMEG_3401		LamB/YcsF family protein	18.221	0
MSMEG_1989		Phenoxybenzoate dioxygenase beta subunit	18.1072	0
MSMEG_2427	glnD	Protein-P-II uridylyltransferase	18.0569	0
MSMEG_6263		Glutamate synthase family protein	17.3695	0
MSMEG_4500		Putative uncharacterized protein	17.27	0
MSMEG_0431		Secreted protein	16.9309	0
MSMEG_5765		Globin	16.6719	0
MSMEG_5359	cynS	Cyanate hydratase	16.6256	0
MSMEG_6817		RNA polymerase sigma factor, sigma-70 family protein	16.4031	0
MSMEG_6660		Permease, cytosine/purines, uracil, thiamine, allantoin family protein	15.7601	0
MSMEG_1320		Major facilitator superfamily protein MFS_1	15.3847	0
MSMEG_3994		Short chain dehydrogenase	15.2382	0
MSMEG_2495		Decarboxylase	15.2215	0
MSMEG_3996	hydA	Dihydropyrimidinase	14.8364	0
MSMEG_3403		Formamidase	14.8063	0
MSMEG_3471		GTP cyclohydrolase	14.7029	0
MSMEG_4011		Putative pyrimidine permease RutG	14.3688	0
MSMEG_2425	amt	Ammonium transporter	14.111	0
MSMEG_1414		Amidinotransferase	13.9912	0
MSMEG_0433		Nitrite extrusion protein	13.8921	0
MSMEG_2184		Amino acid permease	13.8063	0
MSMEG_1177		Cytosine/purines/uracil/thiamine/allantoin permease family protein	12.8338	0
MSMEG_3993		Asp/Glu racemase	12.7895	0
MSMEG_2493		Aminotransferase, class I and II family protein	12.5211	0
MSMEG_3232	cydB	Cytochrome D ubiquinol oxidase, subunit II	12.3157	0
MSMEG_2426		Nitrogen regulatory protein P-II	11.8677	0
MSMEG_0538		Regulatory protein, MarR	11.8466	0
MSMEG_4012	hydA	Dihydropyrimidinase	11.0661	0
MSMEG_3016		Putative uncharacterized protein	10.9994	0
MSMEG_6659		Putative uncharacterized protein	10.6036	0
MSMEG_1087		Oligopeptide ABC transporter ATP-binding protein	10.5144	0
MSMEG_3233		Cytochrome D ubiquinol oxidase subunit 1	10.4043	0
MSMEG_1178		Transcriptional regulator	10.3842	0
MSMEG_4503		Putative uncharacterized protein	10.3053	0
MSMEG_1085		Dipeptide transport system permease protein DppB	10.2625	0
MSMEG_1296		Uricase	10.2575	0
MSMEG_0172		Probable conserved transmembrane protein, putative	10.0649	0
MSMEG_6264		Putative oxidoreductase	9.88224	0
MSMEG_0428		Nitrite reductase [NAD(P)H] small subunit	9.871	0
MSMEG_1878		S30AE family protein	9.7872	0
MSMEG_3473	upp	Uracil phosphoribosyltransferase	9.70267	0
MSMEG_0432		Uroporphyrinogen-III synthetase	9.63292	0
MSMEG_6116		Putative uncharacterized protein	9.57343	0
MSMEG_2186		Putative uncharacterized protein	9.41113	0
MSMEG_4006		Transcriptional regulator, CdaR, putative	9.36701	0
MSMEG_3231	cydD	ABC transporter, CydDC cysteine exporter (CydDC-E) family protein, permease/ATP-binding protein CydD	9.10639	0
MSMEG_1179	hutU	Urocanate hydratase	8.82786	0
MSMEG_1295		Transthyretin	8.73351	0
MSMEG_2185		Putative uncharacterized protein	8.73154	0
MSMEG_1551		Putative uncharacterized protein	8.58292	0
MSMEG_4050		Putative uncharacterized protein	8.51876	0
MSMEG_0537		Putative uncharacterized protein	8.44064	0
MSMEG_1084		Peptide/opine/nickel uptake family protein ABC transporter, periplasmic substrate-binding protein, putative	8.42411	0
MSMEG_1298		Guanine deaminase	8.13769	0
MSMEG_6429		Putative uncharacterized protein	8.07405	0
MSMEG_2798		Putative uncharacterized protein	8.06871	0
MSMEG_3472		Putative uncharacterized protein	7.86288	0
MSMEG_1597		Transcription factor WhiB	7.84768	0
MSMEG_6262		FwdC/FmdC family protein	7.71861	0
MSMEG_1413	rocD	Ornithine--oxo-acid transaminase	7.65572	0
MSMEG_4456		Putative uncharacterized protein	7.64792	0
MSMEG_0780		Phosphotransferase enzyme family protein	7.55291	0
MSMEG_1291		Putative oxidoreductase	7.51941	0
MSMEG_1088	gatA	Glutamyl-tRNA(Gln)/aspartyl-tRNA(Asn) amidotransferase, A subunit	7.49206	0
MSMEG_3992		Integral membrane transport protein	7.32666	0
MSMEG_5731		Transcriptional regulator, GntR family protein	7.26816	0
MSMEG_1234		Taurine import ATP-binding protein TauB	6.89902	0
MSMEG_2680		Amino acid transporter	6.83646	0
MSMEG_1216		ABC-type transport system periplasmic substrate-binding protein	6.81152	0
MSMEG_1297		Hydroxydechloroatrazine ethylaminohydrolase	6.75138	0
MSMEG_4569		Putative uncharacterized protein	6.58429	0
MSMEG_0779		Short-chain dehydrogenase/reductase SDR	6.54354	0
MSMEG_3708		Catalase	6.41156	0
MSMEG_1319		Asp/Glu racemase	6.35557	0
MSMEG_1219		ABC-type transport system permease protein II	6.34429	0
MSMEG_4570		Putative uncharacterized protein	6.26696	0
MSMEG_0566		Aliphatic amidase	6.24425	0
MSMEG_2494		Xaa-Pro aminopeptidase	6.20694	0
MSMEG_1554	eutC	Ethanolamine ammonia-lyase, light chain	6.11207	0
MSMEG_3317	dapB	Dihydrodipicolinate reductase, N-terminus domain protein	6.00245	0
MSMEG_1180		N-carbamoyl-L-amino acid hydrolase	5.97971	0
MSMEG_2569		Oxidoreductase, 2OG-Fe(II) oxygenase family protein	5.90205	0
MSMEG_3626	ureB	Urease, beta subunit	5.87511	0
MSMEG_5374		Glutamate--ammonia ligase	5.7783	0
MSMEG_1218		ABC-type transport system ATP-binding protein II	5.74561	0
MSMEG_1294		Allantoicase	5.73675	0
MSMEG_1235		Sulfate permease	5.7054	0
MSMEG_1183	hutH	Histidine ammonia-lyase	5.69781	0
MSMEG_4014		N-carbamoyl-L-amino acid amidohydrolase	5.68989	0
MSMEG_2831		Putative uncharacterized protein	5.65779	0
MSMEG_3321		ATP/GTP-binding protein	5.61899	0
MSMEG_1596		Transcriptional regulator	5.57993	0
MSMEG_6422		Ferritin family protein	5.46772	0
MSMEG_1182	hutI	Imidazolonepropionase	5.41166	0
MSMEG_6428		Putative uncharacterized protein	5.41053	0
MSMEG_3230		ABC transporter, CydDC cysteine exporter (CydDC-E) family, permease/ATP-binding protein CydC	5.37369	0
MSMEG_5728		Polysaccharide deacetylase family protein	5.36075	0
MSMEG_4567		Putative uncharacterized protein	5.30607	0
MSMEG_1185		Transcriptional regulator, AsnC family protein	5.29808	0
MSMEG_3357		Metal-dependent phosphohydrolase, HD subdomain	5.28013	0
MSMEG_5970		Probable glutamate-1-semialdehyde 2,1-aminomutase	5.23328	0
MSMEG_5363		Putative uncharacterized protein	5.20643	0
MSMEG_1080		Large subunit of N,N-dimethylformamidase	5.19592	0
MSMEG_0314	zwf	Glucose-6-phosphate 1-dehydrogenase	5.15253	0
MSMEG_4013		Oxidoreductase	5.1221	0
MSMEG_2681		Proline imino-peptidase	5.12026	0
MSMEG_3710		Cytochrome b561 family protein	5.08705	0
MSMEG_1764		L-lysine-epsilon aminotransferase	5.07615	0
MSMEG_1292		FAD binding domain in molybdopterin dehydrogenase protein	5.04321	0
MSMEG_6880		Hydrophobic amino acid ABC transporter, putative	4.99558	0
MSMEG_1086		ABC transporter permease protein	4.98169	0
MSMEG_3627	ureA	Urease subunit gamma	4.97953	0
MSMEG_6268		Putative ScnB protein	4.95872	0
MSMEG_0867		Hydrolase	4.94176	0
MSMEG_1231		Inner membrane protein YidH	4.89956	0.001
MSMEG_4007		Oxidoreductase, 2OG-Fe(II) oxygenase family protein	4.77693	0
MSMEG_4762		ABC transporter binding protein	4.76878	0
MSMEG_1552	eat	Ethanolamine permease	4.72742	0
MSMEG_2491		Acetylornithine deacetylase	4.68736	0
MSMEG_5726		Putative uncharacterized protein	4.64482	0
MSMEG_3320		LysR-family transcriptional regulator	4.63914	0
MSMEG_5361		Putative uncharacterized protein	4.60784	0
MSMEG_4052		Putative uncharacterized protein	4.57557	0
MSMEG_1553	eutB	Ethanolamine ammonia-lyase, large subunit	4.54406	0
MSMEG_5556		MFS permease	4.53535	0
MSMEG_5507		Putative uncharacterized protein	4.51325	0
MSMEG_4073		DNA binding protein	4.48008	0
MSMEG_6881		Transcriptional regulator, GntR family protein	4.47829	0
MSMEG_6914		Putative uncharacterized protein	4.46337	0
MSMEG_1991		Isovaleryl-CoA dehydrogenase	4.45861	0
MSMEG_2157		Putative uncharacterized protein	4.41395	0
MSMEG_3163		Gp55 protein	4.39232	0
MSMEG_0891		Polyphosphate kinase 2	4.38303	0
MSMEG_3623	ureG	Urease accessory protein ureG	4.3317	0
MSMEG_6266		Thiocyanate hydrolase beta subunit	4.31188	0
MSMEG_4659		GntR-family protein transcriptional regulator	4.30552	0
MSMEG_4381		Amidase	4.28674	0
MSMEG_3383		Putative uncharacterized protein	4.26227	0
MSMEG_1321		5-carboxymethyl-2-hydroxymuconate delta-isomerase	4.22688	0
MSMEG_0782		Aminotransferase class-III	4.22085	0
MSMEG_1079		Putative uncharacterized protein	4.19908	0
MSMEG_5648		Putative uncharacterized protein	4.1906	0
MSMEG_4214		Glutamine amidotransferase	4.18554	0
MSMEG_2660		Transcriptional regulator, AsnC family protein	4.16769	0
MSMEG_5083		Putative uncharacterized protein	4.1639	0
MSMEG_1411		Universal stress protein family protein	4.11714	0
MSMEG_3068		Putative uncharacterized protein	4.10843	0
MSMEG_3991		Cyclase	4.05419	0
MSMEG_4965		Putative uncharacterized protein	4.04068	0
MSMEG_5375		GntR-family protein transcriptional regulator	4.02153	0
MSMEG_3902		ATPase, AAA family protein	4.01575	0
MSMEG_4367		Formamidase	4.0032	0
MSMEG_4694		HNH endonuclease family protein	3.99489	0
MSMEG_2187		Urea amidolyase	3.97889	0
MSMEG_3226		Glutamate synthase, NADH/nadph, small subunit	3.94042	0
MSMEG_3624		Urease accessory protein uref	3.93892	0
MSMEG_1228		Sulfatase	3.92381	0
MSMEG_6267		Thiocyanate hydrolase gamma subunit	3.91213	0
MSMEG_6115		Phosphoglycerate dehydrogenase	3.8837	0
MSMEG_5727	alc	Allantoicase	3.87935	0
MSMEG_6815		Secreted protein	3.84749	0
MSMEG_6566		Putative uncharacterized protein	3.84485	0
MSMEG_4537		Major membrane protein I	3.83493	0
MSMEG_3625	ureC	Urease subunit alpha	3.83287	0
MSMEG_4687		Cytosine deaminase	3.80572	0
MSMEG_2397		Transcriptional regulatory protein, AsnC family protein	3.78277	0
MSMEG_3376		Beta-lactamase	3.77261	0
MSMEG_0704		LpqJ protein	3.73647	0
MSMEG_0313	edd	Phosphogluconate dehydratase	3.73519	0
MSMEG_4148		Lipase	3.71205	0
MSMEG_1198		Putative uncharacterized protein	3.68745	0
MSMEG_0660		Bacterial extracellular solute-binding protein	3.67632	0
MSMEG_0312	eda	2-dehydro-3-deoxyphosphogluconate aldolase/4-hydroxy-2-oxoglutarate aldolase	3.66859	0
MSMEG_1090		Amidase	3.65213	0
MSMEG_4177		Mercuric reductase	3.65057	0
MSMEG_3558		Carboxymethylenebutenolidase	3.64575	0
MSMEG_3517		HAD-superfamily protein subfamily protein IB hydrolase	3.63378	0
MSMEG_3246		Response regulator	3.62463	0
MSMEG_2745		Hydrolase	3.61359	0
MSMEG_2428		DNA-binding protein	3.59369	0
MSMEG_5111		Putative uncharacterized protein	3.58278	0
MSMEG_6879		Integral membrane protein of the ABC-type Nat permease for neutral amino acids NatD	3.57584	0
MSMEG_0206		Acyltransferase 3	3.57155	0
MSMEG_3398		Integral membrane transport protein	3.56708	0
MSMEG_5764		Putative cyanamide hydratase	3.56164	0.005
MSMEG_1220		ABC-type transport system permease protein I	3.55901	0
MSMEG_4685		Oxidoreductase	3.55565	0
MSMEG_5887		Intersectin-EH binding protein Ibp1	3.53693	0
MSMEG_4009		Vanillate O-demethylase oxidoreductase	3.52512	0
MSMEG_6465		Chloride channel	3.51964	0
MSMEG_0169		Putative uncharacterized protein	3.50448	0
MSMEG_3540		Putative uncharacterized protein	3.50417	0
MSMEG_3465		Acyl-CoA synthase	3.49059	0
MSMEG_5582		Putative uncharacterized protein	3.4872	0
MSMEG_5119	pruA	1-pyrroline-5-carboxylate dehydrogenase	3.46113	0
MSMEG_2584		Penicillin-binding protein, putative	3.45635	0
MSMEG_3561	glnA	Glutamine synthetase, catalytic domain	3.44838	0
MSMEG_4051		Putative uncharacterized protein	3.43854	0
MSMEG_0565		Putative glycosyl transferases group 1	3.42903	0
MSMEG_2116		PTS system, glucose-specific IIBC component	3.37689	0
MSMEG_6733		Hydrolase, carbon-nitrogen family protein	3.37666	0
MSMEG_4382		Dehydrogenase/reductase SDR family protein member 10	3.36446	0
MSMEG_5231		Putative uncharacterized protein	3.35841	0
MSMEG_6656		Putative uncharacterized protein	3.3535	0
MSMEG_6135		Putative uncharacterized protein	3.34393	0
MSMEG_3518		Putative uncharacterized protein	3.33381	0
MSMEG_3630		Transcriptional repressor, CopY family protein	3.33269	0
MSMEG_5317		Putative uncharacterized protein	3.33088	0
MSMEG_6886		Transcriptional regulator	3.31132	0
MSMEG_4347		Putative uncharacterized protein	3.30614	0
MSMEG_4369		Putative uncharacterized protein	3.30457	0
MSMEG_5884		3-hydroxyisobutyrate dehydrogenase family protein	3.2877	0
MSMEG_4761		ABC transporter ATP-binding protein	3.2835	0
MSMEG_5117		Proline dehydrogenase	3.28255	0
MSMEG_3225		Ferredoxin-dependent glutamate synthase 1	3.27402	0
MSMEG_4535		Glycoside hydrolase	3.27258	0
MSMEG_4538		Cysteine desulphurase, SufS	3.25137	0
MSMEG_5558		Putative uncharacterized protein	3.25064	0
MSMEG_5080		Glycogen synthase	3.24972	0
MSMEG_3505		6-aminohexanoate-cyclic-dimer hydrolase	3.2358	0
MSMEG_4179		Probable conserved integral membrane protein	3.23352	0
MSMEG_0703		Putative uncharacterized protein	3.2314	0
MSMEG_2158		Putative uncharacterized protein	3.22945	0
MSMEG_4149		Acetaldehyde dehydrogenase 1	3.21282	0
MSMEG_6878		Inner-membrane translocator	3.20628	0
MSMEG_1886		Fatty acid desaturase	3.19673	0
MSMEG_3397		Acetylornithine deacetylase	3.19614	0
MSMEG_0437		Conserved hypothetical integral membrane protein	3.19529	0
MSMEG_1089		Putative uncharacterized protein	3.18253	0
MSMEG_4458		Transmembrane transport protein	3.1773	0
MSMEG_6361		Transcriptional regulator, MarR family protein	3.16332	0
MSMEG_1885		2Fe-2S iron-sulfur cluster binding domain protein	3.16217	0
MSMEG_3976		DNA-binding protein	3.15449	0
MSMEG_5247		PhoH family protein	3.13597	0
MSMEG_2515	xerC	Tyrosine recombinase xerC	3.13427	0
MSMEG_3643		Putative uncharacterized protein	3.1026	0
MSMEG_3164		Putative uncharacterized protein	3.09198	0
MSMEG_2250		Putative uncharacterized protein	3.07297	0
MSMEG_6284		Cyclopropane-fatty-acyl-phospholipid synthase	3.06576	0
MSMEG_5230		Putative uncharacterized protein	3.06486	0
MSMEG_2174		Superfamily protein I DNA or RNA helicase	3.06363	0
MSMEG_3097	ppc	Phosphoenolpyruvate carboxylase	3.04673	0
MSMEG_0755		Cobalt-zinc-cadmium resistance protein	3.04331	0
MSMEG_4101		ABC-type transporter, substrate binding protein	3.03516	0
MSMEG_0258		Oxidoreductase, short chain dehydrogenase/reductase family protein	3.02324	0.003
MSMEG_5153		Putative uncharacterized protein	3.01485	0
MSMEG_4371		Vanillate O-demethylase oxidoreductase	3.01417	0
MSMEG_3747		Putative uncharacterized protein	2.99386	0
MSMEG_4290	glnA	Glutamine synthetase	2.97771	0
MSMEG_2609	cbiQ	Cobalt ABC transporter, permease protein CbiQ	2.97244	0
MSMEG_6583		Antigen 85-C	2.96085	0
MSMEG_1993		MaoC like domain protein	2.95121	0
MSMEG_0505		Probable sugar ABC transporter, substrate-binding protein, putative	2.93807	0
MSMEG_3811		Universal stress protein family protein, putative	2.92281	0
MSMEG_6265		Transcriptional regulator	2.92166	0
MSMEG_4038		Vanillin dehydrogenase	2.90531	0
MSMEG_3748		Thiamin pyrophosphokinase, catalytic domain protein	2.90485	0
MSMEG_4763		ABC transporter permease protein	2.89198	0
MSMEG_3642	gcvP	Probable glycine dehydrogenase [decarboxylating]	2.88413	0
MSMEG_5373		Nitrilase 2	2.88377	0.001
MSMEG_0051		Transcription factor WhiB family protein	2.87973	0
MSMEG_5888		Putative uncharacterized protein	2.87548	0
MSMEG_5766		Putative uncharacterized protein	2.87265	0
MSMEG_0752	fbaA	Fructose-bisphosphate aldolase, class II	2.86201	0
MSMEG_6876		Branched chain amino acid transport ATP-binding protein	2.84926	0
MSMEG_2916		DNA-binding response regulator, PhoP family protein	2.84416	0
MSMEG_6345		Putative uncharacterized protein	2.83962	0
MSMEG_5131		Putative uncharacterized protein	2.83662	0
MSMEG_1369		LacI-family protein transcriptional regulator	2.83653	0
MSMEG_4767		Major facilitator superfamily protein permease	2.82714	0
MSMEG_2416		Putative uncharacterized protein	2.82515	0
MSMEG_6031		Carveol dehydrogenase	2.80243	0
MSMEG_0282		Putative uncharacterized protein	2.78648	0
MSMEG_3281		Spermidine/putrescine ABC transporter ATP-binding subunit	2.78556	0
MSMEG_1683		Cytosine/purine/uracil/thiamine/allantoin permease family protein	2.77406	0
MSMEG_4735		Putative uncharacterized protein	2.76619	0
MSMEG_6877		Branched-chain amino acid transport system ATP-binding protein	2.7627	0
MSMEG_1267		Putative ribosylglycohydrolase	2.75541	0
MSMEG_1250		ISMsm7, transposase orfA	2.74868	0
MSMEG_5957	algD	GDP-mannose 6-dehydrogenase AlgD	2.74755	0
MSMEG_6253		Fur family protein transcriptional regulator	2.74721	0
MSMEG_2682		Transcriptional regulator	2.72971	0
MSMEG_2248		Two-component system sensor kinase	2.72638	0
MSMEG_6655		Putative uncharacterized protein	2.72208	0
MSMEG_2354		Oxidoreductase	2.71817	0
MSMEG_1932		MmpS3 protein	2.70724	0
MSMEG_4057		Transcriptional regulator, GntR family protein	2.70153	0
MSMEG_4219	sepF	Cell division protein sepF	2.70063	0
MSMEG_1412		Amino acid permease	2.69856	0
MSMEG_3322		Putative uncharacterized protein	2.69831	0
MSMEG_1226		Sulfatase-modifying factor 1	2.69543	0
MSMEG_0661		Glutamate-1-semialdehyde 2,1-aminomutase	2.6872	0
MSMEG_5257		Channel protein, hemolysin III family protein	2.6861	0
MSMEG_1408		Arginine/ornithine antiporter	2.68287	0
MSMEG_4888		Periplasmic binding proteins and sugar binding domain of the LacI family protein, putative	2.6811	0
MSMEG_3787		D-aminoacylase	2.67356	0
MSMEG_1456		Putative uncharacterized protein	2.66261	0
MSMEG_6144		Pe family protein	2.66069	0
MSMEG_1661		D-alanyl-D-alanine carboxypeptidase	2.65876	0
MSMEG_5085	folP	Dihydropteroate synthase	2.65664	0
MSMEG_4336		Putative uncharacterized protein	2.65199	0
MSMEG_4764		ABC transporter permease protein	2.64395	0
MSMEG_5331		UDP-glucoronosyl and UDP-glucosyl transferase family	2.63969	0
MSMEG_3938		Putative uncharacterized protein	2.63623	0
MSMEG_2136	pgm	Phosphoglucomutase, alpha-D-glucose phosphate-specific	2.61415	0
MSMEG_3542		Putative uncharacterized protein	2.6102	0
MSMEG_4055		Short-chain dehydrogenase/reductase SDR	2.59954	0
MSMEG_4682		Na+/H+ antiporter	2.59932	0
MSMEG_5152		Putative uncharacterized protein	2.5976	0
MSMEG_1322		ErfK/YbiS/YcfS/YnhG family protein	2.59582	0
MSMEG_2183		Putative uncharacterized protein	2.59169	0
MSMEG_4223		Putative uncharacterized protein	2.58307	0
MSMEG_4017		BmyD protein	2.58158	0
MSMEG_3280		Polyamine-binding lipoprotein	2.57822	0
MSMEG_5878		Serine esterase, cutinase family protein	2.57167	0
MSMEG_3474		Probable conserved integral membrane protein	2.5679	0
MSMEG_5408	lgt	Prolipoprotein diacylglyceryl transferase	2.5678	0
MSMEG_3622		Putative uncharacterized protein	2.56066	0
MSMEG_4384		Penicillin binding protein transpeptidase domain protein	2.55795	0
MSMEG_4734		Putative uncharacterized protein	2.55788	0
MSMEG_2659	ald	Alanine dehydrogenase	2.55201	0
MSMEG_3580		Antigen 85-C	2.55031	0
MSMEG_5308		Putative uncharacterized protein	2.54958	0
MSMEG_4150		4-hydroxy-2-oxovalerate aldolase 1	2.54617	0
MSMEG_1717		ISMsm8, transposase	2.54616	0
MSMEG_1181	hutF	Formiminoglutamate deiminase	2.54334	0
MSMEG_0343		TetR-family protein transcriptional regulator	2.54219	0
MSMEG_5394		Potassium-transporting ATPase C chain	2.53848	0
MSMEG_2159		Putative uncharacterized protein	2.53817	0
MSMEG_6736		LacI-family protein transcriptional regulator	2.53514	0.001
MSMEG_2746		Conserved hypothetical alanine and leucine rich protein	2.53233	0
MSMEG_3404		HNH endonuclease domain protein	2.52637	0
MSMEG_2568		LipW protein	2.52526	0
MSMEG_4341		Putative uncharacterized protein	2.52436	0.001
MSMEG_0761		Conserved domain protein	2.52421	0
MSMEG_1151		DNA-binding protein	2.51	0
MSMEG_4648		DNA-binding protein	2.50359	0
MSMEG_3384		Isoflavone reductase	2.4951	0
MSMEG_4234		Putative uncharacterized protein	2.49474	0
MSMEG_5504		Conserved secreted protein	2.4863	0
MSMEG_2779		Putative uncharacterized protein	2.47651	0
MSMEG_3020		Putative uncharacterized protein	2.47608	0
MSMEG_0657		Rieske 2Fe-2S domain protein	2.47515	0
MSMEG_2747		Putative uncharacterized protein	2.47509	0
MSMEG_1081		Putative uncharacterized protein	2.47483	0
MSMEG_2366		6-phosphofructokinase 1	2.47381	0
MSMEG_4370		Regulatory protein	2.47174	0
MSMEG_3574		TPR domain protein	2.46861	0
MSMEG_4018		Nucleotidyltransferase domain protein	2.45514	0
MSMEG_4097		Acyl-CoA dehydrogenase domain protein	2.45244	0
MSMEG_0584		Putative uncharacterized protein	2.43148	0
MSMEG_4088		Transposase	2.42779	0
MSMEG_0506		ABC transporter, permease protein	2.41903	0
MSMEG_4733		Putative membrane protein	2.41788	0
MSMEG_2420		Putative uncharacterized protein	2.41167	0
MSMEG_3573		Integral membrane protein, putative	2.40961	0
MSMEG_6597		Hydrolase of the alpha/beta superfamily protein	2.40029	0
MSMEG_3323		Putative uncharacterized protein	2.39842	0
MSMEG_2809		Putative uncharacterized protein	2.39786	0
MSMEG_4233		Penicillin binding protein transpeptidase domain protein	2.39685	0
MSMEG_3564	bfr	Bacterioferritin	2.38967	0
MSMEG_4585	rbsK	Ribokinase	2.38867	0
MSMEG_1227		Transcriptional regulator, GntR family protein	2.37839	0
MSMEG_5332		Transcriptional regulator, TetR family protein	2.37723	0
MSMEG_6420		Abortive infection protein	2.37722	0
MSMEG_3279		Polyamine ABC transporter permease protein	2.37538	0
MSMEG_2732		Putative uncharacterized protein	2.37113	0
MSMEG_0574		RNA polymerase sigma factor	2.36377	0
MSMEG_6456		Putative uncharacterized protein	2.35869	0
MSMEG_2144		Putative uncharacterized protein	2.35735	0
MSMEG_1202		Putative uncharacterized protein	2.35235	0
MSMEG_5480		Putative uncharacterized protein	2.3502	0
MSMEG_4890	ahpD	Alkyl hydroperoxide reductase ahpD	2.34606	0
MSMEG_6283		FAD binding domain protein	2.34587	0
MSMEG_0546		Putative uncharacterized protein	2.34399	0
MSMEG_4291	dtd	D-tyrosyl-tRNA(Tyr) deacylase	2.334	0
MSMEG_0510		D-tagatose-bisphosphate aldolase, class II, non-catalytic subunit	2.33014	0
MSMEG_4361		Putative uncharacterized protein	2.32124	0
MSMEG_5355		Putative uncharacterized protein	2.32092	0
MSMEG_4748		Putative uncharacterized protein	2.30937	0
MSMEG_1052		Amino acid carrier protein	2.30649	0
MSMEG_6293		Transcriptional regulatory protein	2.30562	0
MSMEG_6423		Glycerophosphoryl diester phosphodiesterase family protein	2.30289	0
MSMEG_0541		Putative uncharacterized protein	2.29954	0
MSMEG_4757		Fatty acid synthase	2.29723	0
MSMEG_5889		Putative uncharacterized protein	2.29594	0
MSMEG_3570		Putative uncharacterized protein	2.28719	0
MSMEG_1415		AsnC-family protein transcriptional regulator	2.27962	0
MSMEG_4016		Putative uncharacterized protein	2.27639	0
MSMEG_6207		Putative uncharacterized protein	2.27581	0
MSMEG_2915		Sensor protein	2.27573	0
MSMEG_1217		ABC-type transport system ATP-binding protein I	2.27425	0
MSMEG_4373		Polysaccharide deacetylase, putative	2.26836	0
MSMEG_3344		Putative uncharacterized protein	2.26494	0
MSMEG_0434	aac	Aminoglycoside 2-N-acetyltransferase	2.26056	0
MSMEG_5293		Putative uncharacterized protein	2.25951	0
MSMEG_0810		Putative pyrimidine permease RutG	2.25872	0
MSMEG_1091		Urease accessory protein UreE 1	2.25534	0
MSMEG_3572		Transcriptional regulator, TetR family protein	2.2549	0
MSMEG_6595		Secreted protein	2.25441	0
MSMEG_6874		Aldehyde dehydrogenase	2.24543	0.002
MSMEG_3661		Putative uncharacterized protein	2.24517	0
MSMEG_0918		Transcriptional regulator, XRE family protein	2.24444	0
MSMEG_0194		Serine esterase, cutinase family protein	2.24305	0
MSMEG_3796		Lysyl-tRNA synthetase	2.24229	0
MSMEG_2810		Major facilitator superfamily protein	2.24069	0
MSMEG_3385		Putative uncharacterized protein	2.23827	0
MSMEG_1064		Phosphate/sulphate permease	2.23653	0
MSMEG_0817		LysR-family protein transcriptional regulator	2.22837	0
MSMEG_5512		Magnesium chelatase	2.22347	0
MSMEG_3632	gnd	6-phosphogluconate dehydrogenase, decarboxylating	2.22342	0
MSMEG_6173		Morphological differentiation-associated protein	2.22113	0
MSMEG_0581	gabT	4-aminobutyrate transaminase	2.2189	0
MSMEG_3441		Putative uncharacterized protein	2.2167	0
MSMEG_2370		DoxX subfamily protein, putative	2.21639	0
MSMEG_5505		Putative uncharacterized protein	2.21438	0
MSMEG_5754		Gp41 protein	2.21131	0
MSMEG_2639		Integral membrane protein	2.21014	0
MSMEG_3477		Possible inv protein	2.20258	0
MSMEG_1094	ureC	Urease, alpha subunit	2.20176	0
MSMEG_1992		L-carnitine dehydratase/bile acid-inducible protein F	2.19751	0
MSMEG_1986		Tartrate dehydrogenase	2.19562	0
MSMEG_3504		Probable membrane protein	2.19326	0
MSMEG_5735	kdc	Alpha-keto-acid decarboxylase	2.19216	0
MSMEG_5745		Gas vesicle synthesis protein	2.18998	0
MSMEG_4994		Flagella membrane glycoprotein 1B, putative	2.188	0
MSMEG_4259		DNA polymerase III, epsilon subunit	2.18401	0
MSMEG_4747		Putative uncharacterized protein	2.17465	0
MSMEG_0393		Fmt protein	2.17357	0
MSMEG_1887		Putative uncharacterized protein	2.17249	0
MSMEG_3909		Putative uncharacterized protein	2.17127	0
MSMEG_1251		Putative uncharacterized protein	2.17118	0
MSMEG_5511		von Willebrand factor, type A	2.16976	0
MSMEG_4457		Regulatory protein, AsnC/Lrp	2.16959	0
MSMEG_0230		Putative uncharacterized protein	2.16823	0
MSMEG_2991		Permease of the major facilitator superfamily protein	2.16653	0
MSMEG_4729		Putative uncharacterized protein	2.16488	0
MSMEG_1762		Piperideine-6-carboxylic acid dehydrogenase	2.16171	0
MSMEG_5545		DNA glycosylase	2.15061	0
MSMEG_1848		Formate dehydrogenase-O, major subunit	2.14901	0
MSMEG_5112		Putative uncharacterized protein	2.14692	0
MSMEG_3595		Putative uncharacterized protein	2.1454	0
MSMEG_5344		Putative uncharacterized protein	2.14317	0
MSMEG_6174		Transcriptional regulator, IclR family protein	2.14306	0
MSMEG_2019		Short-chain dehydrogenase/reductase SDR	2.14043	0
MSMEG_3277		Polyamine ABC transporter integral membrane protein	2.14012	0
MSMEG_6875		Endoribonuclease L-PSP family protein	2.13632	0
MSMEG_3631		Integral membrane protein	2.13608	0
MSMEG_4961		Putative uncharacterized protein	2.13434	0
MSMEG_6290		Putative DNA-binding protein	2.13387	0
MSMEG_4056		Conserved secreted protein	2.13308	0
MSMEG_3204		Putative uncharacterized protein	2.13091	0
MSMEG_6042		Transcriptional regulator, TetR family protein	2.13056	0
MSMEG_4183		Phosphoglycolate phosphatase, chromosomal	2.12961	0
MSMEG_3358		YaeQ protein	2.12762	0
MSMEG_1915		Anti-sigma factor, family protein	2.12653	0
MSMEG_4152		Phenoxybenzoate dioxygenase beta subunit	2.12564	0
MSMEG_0544		Transcriptional regulator	2.12092	0
MSMEG_3591		Putative uncharacterized protein	2.11943	0
MSMEG_3017		Putative uncharacterized protein	2.11922	0
MSMEG_2608		Cobalt transport protein CbiM	2.11685	0
MSMEG_3718		Putative uncharacterized protein	2.1131	0.001
MSMEG_1626		Putative DNA-binding protein	2.11173	0
MSMEG_3018		Transglutaminase domain protein	2.11149	0
MSMEG_2278		Membrane-bound oxidoreductase	2.11128	0
MSMEG_3973		N-methylhydantoinase	2.11057	0.001
MSMEG_3800		Putative uncharacterized protein	2.10837	0
MSMEG_1675		Pyrimidine-nucleoside phosphorylase	2.1024	0
MSMEG_1303		Putative transcriptional regulator	2.10114	0
MSMEG_0564		Xanthine/uracil permease	2.09845	0
MSMEG_2865		Putative uncharacterized protein	2.09416	0
MSMEG_4737		Putative uncharacterized protein	2.09297	0.001
MSMEG_3327		Putative uncharacterized protein	2.09231	0
MSMEG_2451		HAD-superfamily protein hydrolase, subfamily protein IIA	2.09078	0
MSMEG_5904		Conserved domain protein	2.09045	0
MSMEG_0545		Transcriptional regulator, LuxR family protein	2.09005	0
MSMEG_4292		Integral membrane protein	2.08741	0
MSMEG_0050		Putative uncharacterized protein	2.08686	0
MSMEG_4359		Putative uncharacterized protein	2.08313	0
MSMEG_3257	xylB	Xylulokinase	2.08056	0
MSMEG_3132		DNA-binding protein	2.07873	0
MSMEG_0949		HAD-superfamily protein subfamily protein IB hydrolase, TIGR01490	2.07625	0
MSMEG_3380		Pyridoxamine 5-phosphate oxidase-related, FMN-binding	2.07596	0
MSMEG_0534		Permease, major facilitator family protein	2.0735	0
MSMEG_1555		Putative uncharacterized protein	2.07069	0
MSMEG_2591		Putative uncharacterized protein	2.06936	0
MSMEG_3856		Transcriptional regulator, CadC	2.06899	0
MSMEG_6873		Enoyl-CoA hydratase/isomerase	2.06885	0
MSMEG_1229	gyrB	DNA gyrase subunit B	2.06495	0
MSMEG_3975		Regulatory protein, putative	2.06241	0
MSMEG_5135		Putative uncharacterized protein	2.06048	0
MSMEG_2607	cbiM	Cobalamin biosynthesis protein CbiM	2.05999	0
MSMEG_1882		Acyltransferase, ws/dgat/mgat subfamily protein	2.05877	0
MSMEG_3241		Putative uncharacterized protein	2.05858	0
MSMEG_5554		Antar domain protein	2.05719	0
MSMEG_3881		Proline dipeptidase	2.05172	0
MSMEG_5109		Putative uncharacterized protein	2.04802	0
MSMEG_2756		Putative uncharacterized protein	2.04717	0
MSMEG_4766	ltrA	Low temperature requirement protein LtrA	2.04261	0
MSMEG_5950		Putative colanic acid biosynthesis acetyltransferase WcaF	2.03962	0.001
MSMEG_5004		DNA repair exonuclease	2.03902	0
MSMEG_3709		Putative uncharacterized protein	2.03884	0
MSMEG_5410		Radical SAM domain protein	2.03757	0
MSMEG_2866		Thioesterase family protein	2.03164	0
MSMEG_2496		NAD-binding protein	2.0308	0
MSMEG_6628		Transcriptional regulator, TetR family protein	2.02489	0
MSMEG_4460		Acetolactate synthase	2.02438	0
MSMEG_4727		Mycocerosic acid synthase	2.02048	0
MSMEG_0125		Integral membrane protein	2.01926	0
MSMEG_4686		Putative oxidoreductase YdbC	2.01849	0
MSMEG_1192		M23 peptidase domain protein	2.01368	0
MSMEG_6362		Quinone oxidoreductase	2.01228	0
MSMEG_0887		Putative uncharacterized protein	2.01127	0
MSMEG_6425		Rhodanese-like domain protein	2.01021	0
MSMEG_6889		Transposase	2.00972	0
MSMEG_2486		Major facilitator superfamily protein	2.00946	0
MSMEG_2589		Putative uncharacterized protein	2.0066	0
MSMEG_1391		Transcriptional regulator, LysR family protein	2.00226	0
MSMEG_2446		Putative uncharacterized protein	2.00218	0
			574

## Sheet: Dn-Regulated >2-fold at 13 hrs
Accession Number	Gene Name	Gene Product	Fold Change in Gene Expression	P-value (after correction with Benjamini Hochberg False Discovery Rate, rounded to 3 decimal places)
			(low 13 hrs vs low 10 hrs)
MSMEG_5022		Flavin-containing monooxygenase FMO	8.73652	0
MSMEG_1712		ABC transporter periplasmic-binding protein YtfQ	8.51743	0
MSMEG_0331		Transcriptional regulator, LuxR family protein	8.05068	0
MSMEG_0330		Transcriptional regulator, LuxR family protein	7.65347	0
MSMEG_1971		Propane monooxygenase hydroxylase large subunit	7.36999	0
MSMEG_0530		Short chain dehydrogenase	6.74586	0
MSMEG_1709		Inner membrane ABC transporter permease protein YjfF	6.66708	0
MSMEG_0131		AMP-binding enzyme, putative	5.7672	0
MSMEG_6021	xylA	Xylose isomerase	5.48611	0
MSMEG_5651		Transcriptional regulator, LuxR family protein	5.29551	0
MSMEG_1373		Ribose/xylose/arabinose/galactoside ABC-type transport systems, permease components	5.1288	0
MSMEG_1372		ABC transporter ATP-binding protein	4.98135	0
MSMEG_6027		Major facilitator superfamily protein MFS_1	4.89572	0
MSMEG_6242		Alcohol dehydrogenase, iron-containing	4.8696	0
MSMEG_1713	araB	Ribulokinase	4.7496	0
MSMEG_6108		Zinc-binding dehydrogenase	4.74614	0
MSMEG_1439	rplB	50S ribosomal protein L2	4.6934	0
MSMEG_1972		Methane monooxygenase component C	4.54755	0
MSMEG_3194	bioB	Biotin synthase	4.48735	0
MSMEG_1705		D-xylose transport ATP-binding protein XylG	4.42636	0
MSMEG_1715	araA	L-arabinose isomerase	4.41719	0
MSMEG_1704		ABC transporter	4.40216	0
MSMEG_1468	rpsZ	30S ribosomal protein S14 type Z	4.34752	0
MSMEG_1441	rplV	50S ribosomal protein L22	4.23142	0
MSMEG_6826		L-lactate permease	4.17105	0
MSMEG_6584		Acyl-CoA dehydrogenase	4.13167	0
MSMEG_2124		Glycerol uptake facilitator, MIP channel	4.08761	0
MSMEG_2259		Carbon starvation protein A	4.05551	0
MSMEG_6199		Transcription factor WhiB	4.05521	0
MSMEG_1436	rplC	50S ribosomal protein L3	4.0437	0
MSMEG_1442	rpsC	30S ribosomal protein S3	3.98787	0
MSMEG_1440	rpsS	30S ribosomal protein S19	3.98149	0
MSMEG_0333		Carboxyl transferase domain protein	3.9781	0
MSMEG_5866		Alcohol dehydrogenase B	3.97694	0
MSMEG_6426		Putative uncharacterized protein	3.93824	0
MSMEG_0338		Acyl-CoA dehydrogenase fadE12	3.90008	0
MSMEG_1438	rplW	50S ribosomal protein L23	3.89232	0
MSMEG_1523	rpsD	30S ribosomal protein S4	3.88404	0
MSMEG_1374		Ribose ABC transporter, periplasmic binding protein	3.87783	0
MSMEG_1398	rpsL	30S ribosomal protein S12	3.866	0
MSMEG_6107		Limonene 1,2-monooxygenase	3.85807	0
MSMEG_1821		Acyl-CoA dehydrogenase	3.85211	0
MSMEG_6241		ATPase associated with various cellular activities, AAA-5	3.82813	0
MSMEG_0531		Putative acyl-CoA dehydrogenase	3.81395	0
MSMEG_2060	nuoD	NADH-quinone oxidoreductase subunit D	3.79149	0
MSMEG_1472	rpsE	30S ribosomal protein S5	3.78993	0
MSMEG_0879		Putative uncharacterized protein	3.78989	0
MSMEG_1364	rplJ	50S ribosomal protein L10	3.7897	0
MSMEG_1471	rplR	Ribosomal protein L18	3.78588	0
MSMEG_1543		Eptc-inducible aldehyde dehydrogenase	3.7672	0
MSMEG_1470	rplF	50S ribosomal protein L6	3.74527	0
MSMEG_1706		Xylose transport system permease protein XylH	3.73779	0
MSMEG_0337		Putative uncharacterized protein	3.73311	0
MSMEG_1522	rpsK	30S ribosomal protein S11	3.70405	0
MSMEG_1437	rplD	50S ribosomal protein L4	3.67819	0
MSMEG_1521	rpsM	30S ribosomal protein S13	3.66713	0
MSMEG_4350	dapB	Dihydrodipicolinate reductase	3.66502	0
MSMEG_1811		Maf-like protein MSMEG_1811	3.64308	0
MSMEG_6239		1,3-propanediol dehydrogenase	3.61802	0
MSMEG_1465	rplN	50S ribosomal protein L14	3.61389	0
MSMEG_4954	rho	Transcription termination factor Rho	3.60722	0
MSMEG_1839		Alkane-1-monooxygenase	3.60507	0
MSMEG_1399	rpsG	30S ribosomal protein S7	3.591	0
MSMEG_6759	glpK	Glycerol kinase	3.58543	0
MSMEG_0539		Transcriptional regulator, Crp/Fnr family protein	3.56662	0
MSMEG_6511		Acyl-CoA dehydrogenase domain protein	3.53793	0
MSMEG_1524	rpoA	DNA-directed RNA polymerase subunit alpha	3.53398	0
MSMEG_6237		Putative uncharacterized protein	3.52836	0
MSMEG_6758		Transport integral membrane protein	3.52589	0
MSMEG_3158	mutA	Methylmalonyl-CoA mutase, small subunit	3.51838	0
MSMEG_2534		Putative carboxylesterase protein	3.48614	0
MSMEG_1466	rplX	50S ribosomal protein L24	3.48557	0
MSMEG_0889		Succinic semialdehyde dehydrogenase	3.47465	0
MSMEG_1467	rplE	50S ribosomal protein L5	3.47389	0
MSMEG_0603		Putative acyl-CoA dehydrogenase	3.4624	0
MSMEG_3161		Putative uncharacterized protein	3.45726	0
MSMEG_1525	rplQ	50S ribosomal protein L17	3.45467	0
MSMEG_3096		Putative uncharacterized protein	3.44457	0
MSMEG_6762		Transcriptional regulator	3.42215	0
MSMEG_1023		Integral membrane transporter	3.40806	0
MSMEG_1435	rpsJ	30S ribosomal protein S10	3.3981	0
MSMEG_2506		Carboxyvinyl-carboxyphosphonate phosphorylmutase	3.39003	0
MSMEG_1469	rpsH	30S ribosomal protein S8	3.38376	0
MSMEG_6238		Putative two-component system sensor kinase	3.38246	0
MSMEG_1400	fusA	Elongation factor G	3.37106	0
MSMEG_6390		Transporter, major facilitator family protein	3.35285	0
MSMEG_6761		Glycerol-3-phosphate dehydrogenase 2	3.33543	0
MSMEG_5322		Putative uncharacterized protein	3.32813	0
MSMEG_1444	rpmC	50S ribosomal protein L29	3.32608	0
MSMEG_1583	groL2	60 kDa chaperonin 2	3.32223	0
MSMEG_1473	rpmD	50S ribosomal protein L30	3.28891	0
MSMEG_5271		Esterase	3.28307	0
MSMEG_6392		Polyketide synthase	3.27694	0
MSMEG_1711		ATP binding protein of ABC transporter	3.26327	0
MSMEG_4937	atpG	ATP synthase gamma chain	3.2553	0
MSMEG_1740		Dehydrogenase/reductase SDR family protein member 4	3.25292	0
MSMEG_1738		Probable conserved transmembrane protein	3.24734	0
MSMEG_6760		Putative uncharacterized protein	3.24685	0
MSMEG_0142		Putative uncharacterized protein	3.22795	0
MSMEG_1342		Putative uncharacterized protein	3.22097	0
MSMEG_3159		Methylmalonyl-CoA mutase large subunit	3.21669	0
MSMEG_0894		Dihydrodipicolinate reductase	3.21619	0
MSMEG_0334		Acetyl-/propionyl-coenzyme A carboxylase alpha chain	3.18051	0
MSMEG_4942	atpB	ATP synthase subunit a	3.17463	0
MSMEG_1973		Propane monooxygenase hydroxylase small subunit	3.17305	0
MSMEG_4936	atpD	ATP synthase subunit beta	3.17242	0
MSMEG_2519	rpsB	30S ribosomal protein S2	3.17139	0
MSMEG_4698		Putative uncharacterized protein	3.16709	0
MSMEG_6897	rpsF	Ribosomal protein S6	3.16202	0
MSMEG_0452		Inner membrane permease YgbN	3.15697	0
MSMEG_0216		3-hydroxyacyl-CoA dehydrogenase	3.15443	0
MSMEG_6094	lysS	Lysyl-tRNA synthetase	3.15038	0
MSMEG_1445		30S ribosomal protein S17	3.14742	0
MSMEG_1241		Putative uncharacterized protein	3.14352	0
MSMEG_6585		Acyl-CoA dehydrogenase	3.14183	0
MSMEG_5867		Nuclear transport factor 2 (NTF2) domain superfamily protein	3.13742	0
MSMEG_0336		Putative uncharacterized protein	3.13415	0
MSMEG_0880	groL1	60 kDa chaperonin 1	3.11863	0
MSMEG_6026		3-hydroxybutyrate dehydrogenase	3.10332	0
MSMEG_1519	infA	Translation initiation factor IF-1	3.08466	0
MSMEG_2123	dhaK	Dihydroxyacetone kinase, DhaK subunit	3.07837	0
MSMEG_2657		Peptidase, M16 family protein	3.07808	0
MSMEG_1247		Putative uncharacterized protein	3.07063	0
MSMEG_4208		Integral membrane protein	3.06951	0
MSMEG_4560		Periplasmic binding protein	3.06744	0
MSMEG_4750		Ornithine carbamoyltransferase	3.06026	0
MSMEG_1474	rplO	50S ribosomal protein L15	3.0542	0
MSMEG_0227		Transcriptional regulator, TetR family protein	3.04874	0
MSMEG_1365	rplL	Ribosomal protein L7/L12	3.04684	0
MSMEG_4559		ABC transporter, membrane spanning protein	3.04505	0
MSMEG_5943		Putative peroxisomal multifunctional enzyme type 2	3.02598	0
MSMEG_4658		Sugar ABC transporter substrate-binding protein	3.01955	0
MSMEG_2063	nuoA	NADH-quinone oxidoreductase subunit	3.0192	0
MSMEG_1347	rplA	50S ribosomal protein L1	3.01725	0
MSMEG_6236		Two-component system, regulatory protein	3.01035	0
MSMEG_1557	rpsI	30S ribosomal protein S9	2.99789	0
MSMEG_6903		Transcriptional regulator, PadR family protein	2.99218	0
MSMEG_4940	atpF	ATP synthase subunit b	2.98975	0
MSMEG_1147		Mce related protein	2.98253	0
MSMEG_2438	trmD	tRNA (guanine-N(1)-)-methyltransferase	2.98165	0
MSMEG_1346	rplK	50S ribosomal protein L11	2.97586	0
MSMEG_1556	rplM	50S ribosomal protein L13	2.97572	0
MSMEG_4561		ABC Fe3+-siderophores transporter, periplasmic binding protein	2.92216	0
MSMEG_6393		Acyl-CoA synthase	2.92215	0
MSMEG_6389		Probable arabinosyltransferase A	2.9189	0
MSMEG_6763		Oxidoreductase	2.91256	0
MSMEG_1078		Hydrolase	2.88657	0
MSMEG_3539		Putative uncharacterized protein	2.88522	0
MSMEG_2505		3-isopropylmalate dehydratase large subunit	2.87614	0
MSMEG_4299		Enoyl-CoA hydratase/isomerase	2.87358	0
MSMEG_1443	rplP	50S ribosomal protein L16	2.86925	0
MSMEG_0092		Probable transcriptional regulatory protein	2.85973	0
MSMEG_6944		Putative uncharacterized protein	2.85891	0
MSMEG_4939	atpFH	ATP synthase subunit b-delta	2.8561	0
MSMEG_6945	rnpA	Ribonuclease P protein component	2.85563	0
MSMEG_4657		ABC transporter membrane protein	2.85384	0
MSMEG_1148		Mce related protein	2.84178	0
MSMEG_6384	katG1	Catalase-peroxidase 1	2.84167	0
MSMEG_1144		Virulence factor Mce family protein	2.84022	0
MSMEG_2655		LppU protein	2.83388	0
MSMEG_3047	carB	Carbamoyl-phosphate synthase, large subunit	2.83024	0
MSMEG_5941		3-ketosteroid dehydrogenase	2.8113	0
MSMEG_4565		Oxidoreductase	2.80828	0
MSMEG_1240		Putative uncharacterized protein	2.80559	0
MSMEG_1341		MaoC family protein	2.80203	0
MSMEG_1118		Amino acid permease	2.80061	0
MSMEG_2401		Putative uncharacterized protein	2.80042	0
MSMEG_3043	pyrB	Aspartate carbamoyltransferase	2.78559	0
MSMEG_2172		Dicarboxylate-carrier protein	2.78505	0
MSMEG_4656		Sugar ABC transporter ATP-binding protein	2.78389	0
MSMEG_0239		O-acetylhomoserine/O-acetylserine sulfhydrylase	2.7835	0
MSMEG_1974		Propane monooxygenase coupling protein	2.77866	0
MSMEG_2121		Multiphosphoryl transfer protein (MTP)	2.77559	0.001
MSMEG_1582	groS	10 kDa chaperonin	2.77119	0
MSMEG_6512		Acyl-CoA dehydrogenase domain protein	2.76768	0
MSMEG_6020		D-xylose-binding periplasmic protein	2.76395	0
MSMEG_6904	ino1	Inositol-3-phosphate synthase	2.76166	0
MSMEG_6286		Aspartate transaminase	2.76074	0
MSMEG_1024		Putative uncharacterized protein	2.76034	0
MSMEG_1520	rpmJ	50S ribosomal protein L36	2.75184	0
MSMEG_5431		Ribosomal protein L25, Ctc-form	2.75017	0
MSMEG_2440	rplS	50S ribosomal protein L19	2.7496	0
MSMEG_5165		Integral membrane protein	2.74929	0
MSMEG_4623	obg	GTPase obg	2.7441	0
MSMEG_6749		Putative uncharacterized protein	2.74279	0
MSMEG_5371	ehuA	Ectoine/hydroxyectoine ABC transporter, ATP-binding protein	2.74025	0
MSMEG_5490		Putative uncharacterized protein	2.74006	0
MSMEG_5423	mfd	Transcription-repair coupling factor	2.73776	0
MSMEG_0335		Enoyl-CoA hydratase/isomerase	2.73456	0
MSMEG_1146		Virulence factor Mce family protein	2.72662	0
MSMEG_0087		Glucitol operon repressor	2.72424	0
MSMEG_2074		Putative uncharacterized protein	2.72365	0
MSMEG_1807		Acetyl-/propionyl-coenzyme A carboxylase alpha chain	2.71416	0
MSMEG_6388		Probable arabinosyltransferase B	2.70695	0
MSMEG_2535		Dehydrogenase/reductase SDR family protein member 10	2.69655	0
MSMEG_6896	ssb	Single-stranded DNA-binding protein	2.6951	0
MSMEG_4077		Enoyl-CoA hydratase	2.69119	0
MSMEG_4674	tig	Trigger factor	2.69107	0
MSMEG_4938	atpA	ATP synthase subunit alpha	2.68992	0
MSMEG_3054	coaBC	Phosphopantothenoylcysteine decarboxylase/phosphopantothenate--cysteine ligase	2.67771	0
MSMEG_4975		Flavin-nucleotide-binding protein	2.67149	0
MSMEG_0550		Sulfonate binding protein	2.66659	0
MSMEG_1433		Thioesterase	2.66424	0
MSMEG_4943		Putative uncharacterized protein	2.65691	0
MSMEG_4697		Putative uncharacterized protein	2.65683	0
MSMEG_0549		ABC transporter, permease protein	2.65318	0
MSMEG_5709		Putative uncharacterized protein	2.65116	0
MSMEG_3831		Dephospho-CoA kinase	2.64125	0
MSMEG_1143		Mce related protein	2.63616	0
MSMEG_4941	atpE	ATP synthase subunit c	2.62802	0
MSMEG_1650		Methyltransferase type 11	2.62683	0
MSMEG_0387		Rmt2 protein	2.6226	0
MSMEG_3733		Putative uncharacterized protein	2.61534	0
MSMEG_3152	hemH	Ferrochelatase	2.61082	0
MSMEG_0371		MaoC like domain protein	2.60824	0
MSMEG_5912	gabD2	Putative succinate-semialdehyde dehydrogenase [NADP+]	2.605	0
MSMEG_1911	catA	Catechol 1,2-dioxygenase	2.60472	0
MSMEG_1149		Putative uncharacterized protein	2.59497	0
MSMEG_3160		LAO/AO transport system ATPase	2.59307	0
MSMEG_0900		Eptc-inducible aldehyde dehydrogenase	2.58382	0
MSMEG_2532	aroQ	Dehydroquinase dehydratase, type II	2.58166	0
MSMEG_2062	nuoB	NADH-quinone oxidoreductase subunit B	2.57905	0
MSMEG_0372		Oxidoreductase, short chain dehydrogenase/reductase family protein	2.57456	0
MSMEG_1190		Serine/threonine-protein kinase PknD	2.57281	0
MSMEG_1429		Cytochrome P450-terp	2.5721	0
MSMEG_4557		ABC transporter, ATP-binding protein	2.56881	0
MSMEG_4327		3-oxoacyl-[acyl-carrier-protein] synthase 1	2.56848	0
MSMEG_0079		Putative uncharacterized protein	2.56413	0
MSMEG_2533		Putative uncharacterized protein	2.56109	0
MSMEG_0217		Alcohol dehydrogenase B	2.5594	0
MSMEG_6791		3-hydroxybutyryl-CoA dehydrogenase	2.55619	0
MSMEG_1150		Putative uncharacterized protein	2.55332	0
MSMEG_5370	ehuD	Ectoine/hydroxyectoine ABC transporter, permease protein EhuD	2.55236	0
MSMEG_4625	rplU	50S ribosomal protein L21	2.54461	0
MSMEG_4078		Hypothetical metabolite transport protein YaaU	2.54441	0
MSMEG_5067		Secreted protein	2.5378	0
MSMEG_1401	tuf	Elongation factor Tu	2.53706	0
MSMEG_5197		Long-chain specific acyl-CoA dehydrogenase	2.53644	0
MSMEG_1840		Rubredoxin	2.52769	0
MSMEG_6895	rpsR2	30S ribosomal protein S18 2	2.52158	0
MSMEG_0141		Probable conserved mce associated transmembrane protein	2.51713	0
MSMEG_1714		L-ribulose-5-phosphate 4-epimerase UlaF	2.51658	0
MSMEG_0453	aroK	Shikimate kinase	2.51257	0
MSMEG_2520	tsf	Elongation factor Ts	2.50868	0
MSMEG_1652		O-acetylhomoserine sulfhydrylase	2.50858	0
MSMEG_1484	adk	Adenylate kinase	2.49282	0
MSMEG_5501		Putative uncharacterized protein	2.49186	0
MSMEG_3197		Lipase	2.49137	0
MSMEG_0329		FMN oxidoreductase	2.49009	0
MSMEG_1248		Putative uncharacterized protein	2.48926	0
MSMEG_1483	secY	Preprotein translocase subunit secY	2.47648	0
MSMEG_0202		IS1096, tnpA protein	2.4736	0
MSMEG_2045		Monoxygenase	2.47331	0
MSMEG_0750		Membrane protein	2.46934	0
MSMEG_5198		Carnitinyl-CoA dehydratase	2.46086	0
MSMEG_6313	tgt	Queuine tRNA-ribosyltransferase	2.45659	0
MSMEG_2372	ilvB	Acetolactate synthase	2.45457	0
MSMEG_2536		3-oxoacyl-[acyl-carrier-protein] reductase	2.45142	0
MSMEG_6224		Retinal pigment epithelial membrane protein	2.45085	0
MSMEG_3046	carA	Carbamoyl-phosphate synthase, small subunit	2.45067	0
MSMEG_6894	rplI	50S ribosomal protein L9	2.44588	0
MSMEG_0170		Transmembrane transport protein	2.44264	0
MSMEG_2634		Putative uncharacterized protein	2.43628	0
MSMEG_5021		Alcohol dehydrogenase, zinc-containing	2.43606	0
MSMEG_2162		MmcJ protein	2.43239	0
MSMEG_1022		Putative uncharacterized protein	2.42675	0
MSMEG_4909		Putative uncharacterized protein	2.42639	0
MSMEG_0532		Transcriptional regulator, TetR family protein	2.42378	0
MSMEG_5627		Rieske [2Fe-2S] domain protein	2.42304	0
MSMEG_0358		R2-like ligand binding oxidase	2.4225	0
MSMEG_5790		SseC protein	2.4218	0
MSMEG_2058	nuoF	NADH-quinone oxidoreductase, F subunit	2.4216	0
MSMEG_1813		Propionyl-CoA carboxylase beta chain	2.42107	0
MSMEG_2656	pnp	Polyribonucleotide nucleotidyltransferase	2.41319	0
MSMEG_5369	ehuC	Ectoine/hydroxyectoine ABC transporter, permease protein EhuC	2.41151	0
MSMEG_4210		Secreted protein	2.40979	0
MSMEG_2202		Dimethylaniline monooxygenase [N-oxide-forming] 5	2.40794	0
MSMEG_0912		3-hydroxybutyryl-CoA dehydrogenase	2.40583	0
MSMEG_5265		Putative cystathionine gamma-synthase	2.40155	0
MSMEG_0340		Enoyl-CoA hydratase/isomerase family protein	2.40004	0
MSMEG_1710		Ribose transport system permease protein RbsC	2.39524	0.001
MSMEG_6899		Putative uncharacterized protein	2.39417	0
MSMEG_2087		Transporter, small conductance mechanosensitive ion channel (MscS) family protein	2.3906	0
MSMEG_1370		2-deoxy-scyllo-inosamine dehydrogenase	2.39002	0
MSMEG_3035	efp	Elongation factor P	2.38937	0
MSMEG_2073		CAIB/BAIF family protein	2.38741	0
MSMEG_5347		Transporter, major facilitator family protein	2.37986	0
MSMEG_4742		Clavaldehyde dehydrogenase	2.37393	0
MSMEG_3057		ABC-type metal ion transport system, permease component	2.37263	0
MSMEG_0716		Major facilitator superfamily protein	2.37115	0
MSMEG_1027		Putative uncharacterized protein	2.36931	0
MSMEG_6562		Putative acyl-CoA dehydrogenase	2.36801	0
MSMEG_5420		Tat-translocated enzyme	2.36765	0
MSMEG_3833		30S ribosomal protein S1	2.36456	0
MSMEG_0309		Aldehyde dehydrogenase family protein	2.36145	0
MSMEG_0836		Carboxylate-amine ligase MSMEG_0836	2.35911	0
MSMEG_0072		IS1549, transposase	2.3545	0
MSMEG_2103		5,10-methylenetetrahydromethanopterin reductase	2.35273	0
MSMEG_4293	glnE	Glutamate-ammonia-ligase adenylyltransferase	2.35248	0
MSMEG_0168		Formyl-coenzyme A transferase	2.35237	0
MSMEG_4354		Dipeptide-binding protein of ABC transport system	2.34611	0
MSMEG_5422		Transcriptional regulator, MazG family protein	2.34507	0
MSMEG_1485	map	Methionine aminopeptidase	2.34397	0
MSMEG_5710		Putative uncharacterized protein	2.34265	0
MSMEG_1119		Glutamine amidotransferase, class I	2.33446	0
MSMEG_6386		Membrane protein	2.33205	0
MSMEG_5852	purD	Phosphoribosylamine--glycine ligase	2.33183	0
MSMEG_2435	rpsP	30S ribosomal protein S16	2.32976	0
MSMEG_2437	rimM	Ribosome maturation factor rimM	2.3297	0
MSMEG_0143		Probable conserved mce associated membrane protein	2.32904	0
MSMEG_5489	rpmF	50S ribosomal protein L32	2.32432	0
MSMEG_5967		Glucose-methanol-choline oxidoreductase	2.32406	0
MSMEG_4935	atpC	ATP synthase epsilon chain	2.32256	0
MSMEG_3045		Integral membrane protein	2.32159	0
MSMEG_4956	thrC	Threonine synthase	2.3205	0
MSMEG_3507		Fructose-bisphosphate aldolase class-I	2.32039	0
MSMEG_0006	gyrA	DNA gyrase, A subunit	2.3178	0
MSMEG_0899		Prolyl oligopeptidase family protein	2.31189	0
MSMEG_6314		Haloalkane dehalogenase 1	2.31135	0
MSMEG_5525	sucC	Succinyl-CoA ligase [ADP-forming] subunit beta	2.30852	0
MSMEG_1817		Probable conserved transmembrane protein	2.30492	0
MSMEG_0140		Probable conserved mce associated membrane protein	2.30189	0
MSMEG_1339	rpmG1	50S ribosomal protein L33 1	2.29823	0
MSMEG_0814		Membrane protein	2.29754	0
MSMEG_3792	rpmI	50S ribosomal protein L35	2.29536	0
MSMEG_5199		Putative acyl-CoA dehydrogenase	2.29503	0
MSMEG_1142		ABC-transporter integral membrane protein	2.29419	0
MSMEG_0759	purA	Adenylosuccinate synthetase	2.28848	0
MSMEG_5682		Putative uncharacterized protein	2.28701	0
MSMEG_1120		Nitrilase/cyanide hydratase and apolipoprotein N-acyltransferase	2.28639	0
MSMEG_1137		Amino acid permease-associated region	2.28592	0
MSMEG_5789		Putative thiosulfate sulfurtransferase	2.28347	0
MSMEG_4848		Putative uncharacterized protein	2.28208	0
MSMEG_4526		Putative uncharacterized protein	2.28104	0
MSMEG_1116		Gamma-glutamylisopropylamide synthetase	2.27912	0
MSMEG_3044		Dihydroorotase	2.2777	0
MSMEG_5500		Putative uncharacterized protein	2.27732	0.009
MSMEG_6074	cysS	Cysteinyl-tRNA synthetase	2.2766	0
MSMEG_4905	cysM	Cysteine synthase	2.27573	0
MSMEG_5502		Putative uncharacterized protein	2.27386	0
MSMEG_3048	pyrF	Orotidine 5-phosphate decarboxylase	2.27339	0
MSMEG_2911		Integral membrane transport protein	2.27298	0
MSMEG_3220	trpB	Tryptophan synthase, beta subunit	2.27216	0
MSMEG_6391		Propionyl-CoA carboxylase beta chain	2.27073	0
MSMEG_6288		Putative uncharacterized protein	2.26994	0
MSMEG_4476		Putative uncharacterized protein	2.26892	0
MSMEG_2257		Cytochrome P450-terp	2.26313	0
MSMEG_6087		Beta-lactamase	2.26239	0
MSMEG_3150	fabG	3-oxoacyl-[acyl-carrier-protein] reductase	2.2617	0
MSMEG_0048		Pyridoxamine 5-phosphate oxidase family protein	2.26131	0
MSMEG_1716		IS3 family protein element, transposase orfA	2.26041	0
MSMEG_1361		Alpha-mannosidase	2.25842	0
MSMEG_5252	coaA	Pantothenate kinase	2.25783	0
MSMEG_5134		Putative uncharacterized protein	2.25731	0
MSMEG_4527		Ferredoxin sulfite reductase	2.25643	0
MSMEG_0084		Phosphocarrier protein hpr	2.25393	0
MSMEG_5273		Beta-ketoadipyl CoA thiolase	2.2503	0
MSMEG_3793	infC	Translation initiation factor IF-3	2.24992	0
MSMEG_4979	cysD	Sulfate adenylyltransferase, small subunit	2.24462	0
MSMEG_1975		Amidohydrolase 2	2.24433	0
MSMEG_0025		Putative uncharacterized protein	2.24365	0
MSMEG_5932		Putative uncharacterized protein	2.23993	0
MSMEG_3768		Macrolide-transport ATP-binding protein abc transporter	2.23605	0
MSMEG_3042		PyrR bifunctional protein	2.23525	0
MSMEG_4955	thrB	Homoserine kinase	2.23498	0
MSMEG_2042		Phosphotransferase enzyme family protein	2.23294	0
MSMEG_0373		3-ketoacyl-CoA thiolase	2.23046	0
MSMEG_3055	metK	S-adenosylmethionine synthetase	2.22996	0
MSMEG_5679		Putative DNA-binding protein	2.22936	0
MSMEG_0599		Acyl-CoA synthase	2.22745	0
MSMEG_1707		Phosphatase YfbT	2.22657	0
MSMEG_0560	dapB	Dihydrodipicolinate reductase, N-terminus domain protein	2.22566	0
MSMEG_0875		Putative sialic acid transporter	2.21942	0
MSMEG_6790		AP endonuclease, family protein 2	2.21641	0.001
MSMEG_1423		Radical SAM domain protein	2.21547	0
MSMEG_0096		Peroxisomal hydratase-dehydrogenase-epimerase	2.2121	0
MSMEG_5264		Putative uncharacterized protein	2.21042	0
MSMEG_1805		Putative uncharacterized protein	2.20366	0
MSMEG_4976		Isochorismatase hydrolase	2.20362	0
MSMEG_3508		Hydrolase, alpha/beta hydrolase fold family protein	2.20319	0
MSMEG_4643		Resuscitation-promoting factor	2.20309	0
MSMEG_2365		Glutamyl-tRNA(Gln) amidotransferase subunit A	2.19847	0
MSMEG_3053	rpoZ	DNA-directed RNA polymerase subunit omega	2.19663	0
MSMEG_6179		Acetyl-coenzyme A synthetase	2.19622	0
MSMEG_5839		Protease 2	2.196	0
MSMEG_5816		Putative uncharacterized protein	2.19509	0
MSMEG_2619		Efflux protein	2.19231	0
MSMEG_5441	metG	Methionyl-tRNA synthetase	2.18747	0
MSMEG_4627	ndk	Nucleoside diphosphate kinase	2.18688	0
MSMEG_4076		Butyryl-CoA dehydrogenase	2.18664	0
MSMEG_1970		Sigma factor	2.18482	0
MSMEG_0086		1-phosphofructokinase	2.18105	0
MSMEG_1368	rpoC	DNA-directed RNA polymerase subunit beta	2.18093	0
MSMEG_0133		ABC-transporter integral membrane protein	2.18018	0
MSMEG_2022		GntT protein, putative	2.17839	0
MSMEG_5207		Putative uncharacterized protein	2.17646	0
MSMEG_5717		Pyridoxamine 5-phosphate oxidase family protein	2.17547	0
MSMEG_0158		Formyl-coenzyme A transferase	2.17527	0
MSMEG_6309		ABC transporter, ATP-binding protein	2.17464	0
MSMEG_6190		Metallo-beta-lactamase family protein	2.17215	0
MSMEG_1837		Secreted protein	2.16692	0
MSMEG_3860		Polyprenol-monophosphomannose synthase Ppm1	2.16634	0
MSMEG_5708		Putative uncharacterized protein	2.16579	0
MSMEG_4352		Putative secreted protein	2.16499	0
MSMEG_6942		Membrane protein OxaA	2.16426	0
MSMEG_2090		Putative cell division protein FtsX	2.16414	0
MSMEG_2658		Beta-lactamase	2.16353	0
MSMEG_5221		GCN5-related N-acetyltransferase	2.16285	0
MSMEG_6018		Xylose transport system permease protein XylH	2.16255	0
MSMEG_6474		Nucleoside-diphosphate-sugar epimerase	2.16152	0
MSMEG_3052		Putative uncharacterized protein	2.15747	0
MSMEG_0840		Putative uncharacterized protein	2.15682	0
MSMEG_0914		Putative uncharacterized protein	2.15603	0
MSMEG_5294		Putative uncharacterized protein	2.15579	0
MSMEG_0390		Putative acyltransferase	2.15393	0
MSMEG_5940		2-keto-4-pentenoate hydratase	2.15211	0
MSMEG_3169	ileS	Isoleucyl-tRNA synthetase	2.15175	0
MSMEG_0219		RNA polymerase sigma factor	2.14628	0
MSMEG_6295		Shikimate transporter	2.14301	0
MSMEG_2499		ABC transporter, membrane spanning protein, putative	2.13913	0
MSMEG_5536		Chorismate mutase	2.13733	0
MSMEG_5104		Tetrahydropicolinate succinylase	2.1349	0
MSMEG_0902		Cyclopropane-fatty-acyl-phospholipid synthase 1	2.13402	0
MSMEG_5767		Putative uncharacterized protein	2.13185	0
MSMEG_4958	lysA	Diaminopimelate decarboxylase	2.12966	0
MSMEG_0968		Cytochrome P450	2.12796	0
MSMEG_6076	ispD	2-C-methyl-D-erythritol 4-phosphate cytidylyltransferase	2.12627	0
MSMEG_1009		Cytochrome p450	2.12513	0
MSMEG_0709	dnaK	Chaperone protein dnaK	2.12253	0
MSMEG_2504		3-isopropylmalate dehydratase small subunit	2.12172	0
MSMEG_4357		ABC transporter, ATP-binding protein	2.11765	0
MSMEG_1737		Pseudouridine synthase	2.11631	0
MSMEG_0407		Putative uncharacterized protein	2.11505	0
MSMEG_0552		Putative uncharacterized protein	2.11448	0
MSMEG_2503		Putative uncharacterized protein	2.11431	0
MSMEG_0109	pntB	NAD(P) transhydrogenase, beta subunit	2.11143	0
MSMEG_0710	grpE	Protein grpE	2.11004	0
MSMEG_0985		Sugar transporter family protein	2.10898	0
MSMEG_0841		Putative uncharacterized protein	2.10723	0
MSMEG_0551		ABC nitrate/sulfonate/bicarbonate transporter, ATPase subunit	2.10718	0
MSMEG_3538		Cyclopropane-fatty-acyl-phospholipid synthase 1	2.10379	0
MSMEG_2964	apt	Adenine phosphoribosyltransferase	2.10115	0
MSMEG_5918		P450 heme-thiolate protein	2.09669	0
MSMEG_0923		Putative uncharacterized protein	2.09557	0
MSMEG_3297		Transcriptional regulator, CadC	2.09412	0
MSMEG_1345		Transcription antitermination protein nusG	2.09346	0
MSMEG_0816		Flavin-binding monooxygenase	2.0915	0
MSMEG_0824		Putative uncharacterized protein	2.09048	0
MSMEG_3265		Arabitol-phosphate dehydrogenase	2.08614	0
MSMEG_1367	rpoB	DNA-directed RNA polymerase subunit beta	2.0856	0
MSMEG_4355		Peptide ABC transporter, permease protein	2.08437	0
MSMEG_4529		Secreted protein	2.08333	0
MSMEG_5092		Putative uncharacterized protein	2.08274	0.001
MSMEG_1741		TetR-family protein transcriptional regulator	2.08135	0
MSMEG_6396		Antigen 85-C	2.08116	0
MSMEG_4075		CoA-binding protein	2.08093	0
MSMEG_3036	nusB	N utilization substance protein B homolog	2.07912	0
MSMEG_5524	sucD	Succinyl-CoA ligase [ADP-forming] subunit alpha	2.0776	0
MSMEG_2620		Putative uncharacterized protein	2.07492	0
MSMEG_6730		Putative oxidoreductase YdbC	2.07437	0
MSMEG_1959		UPF0182 protein MSMEG_1959	2.07388	0
MSMEG_6383		Transcription regulator FurA	2.07242	0
MSMEG_6773		CaiB/BaiF family protein	2.06716	0
MSMEG_0911	aceA	Isocitrate lyase	2.06611	0
MSMEG_6744		Oxidoreductase FAD/NAD	2.063	0
MSMEG_5368	ehuB	Ectoine/hydroxyectoine ABC transporter solute-binding protein	2.0629	0
MSMEG_0825	thiD	Phosphomethylpyrimidine kinase	2.06229	0
MSMEG_0943	proC	Pyrroline-5-carboxylate reductase	2.05715	0
MSMEG_0446		Putrescine importer	2.05615	0
MSMEG_3619		Short chain dehydrogenase	2.05566	0
MSMEG_2051	nuoM	NADH-quinone oxidoreductase, M subunit	2.05413	0
MSMEG_6024		Acetoacetyl-CoA synthase	2.05391	0
MSMEG_4571	rpsT	30S ribosomal protein S20	2.04997	0
MSMEG_5664		Peptidyl-prolyl cis-trans isomerase	2.04937	0
MSMEG_2351	etfB	Electron transfer flavoprotein, beta subunit	2.04888	0
MSMEG_6827		Putative uncharacterized protein	2.04597	0
MSMEG_1422		Putative uncharacterized protein	2.04595	0
MSMEG_0636		Putative uncharacterized protein	2.04464	0
MSMEG_6217		Integral membrane protein	2.04278	0
MSMEG_6563		Dihydrokaempferol 4-reductase	2.04035	0
MSMEG_3267		Transporter	2.04	0
MSMEG_6450		Putative uncharacterized protein	2.03934	0
MSMEG_3791	rplT	50S ribosomal protein L20	2.03813	0
MSMEG_4959	argS	Arginyl-tRNA synthetase	2.03658	0
MSMEG_6941		R3H domain-containing protein	2.03648	0
MSMEG_0941		AP endonuclease, family protein 2	2.03576	0
MSMEG_1651	metX	Homoserine O-acetyltransferase	2.03565	0
MSMEG_0614		Putative S-adenosyl-L-methionine-dependent methyltransferase MSMEG_0614	2.03443	0
MSMEG_2441	lepB	Signal peptidase I	2.03355	0
MSMEG_3008		Putative sigma 54 type regulator	2.03282	0
MSMEG_0152		Alanine dehydrogenase/pyridine nucleotide transhydrogenase	2.03178	0
MSMEG_5841	purC	Phosphoribosylaminoimidazole-succinocarboxamide synthase	2.03152	0
MSMEG_4957		Homoserine dehydrogenase	2.03079	0
MSMEG_2374	ilvC	Ketol-acid reductoisomerase	2.02999	0
MSMEG_0013		Ferric enterobactin transport system permease protein FepG	2.02703	0
MSMEG_4485	glyS	Glycyl-tRNA synthetase	2.02572	0
MSMEG_0078		Putative uncharacterized protein	2.02562	0
MSMEG_1822		Biotin-[acetyl-CoA-carboxylase] ligase	2.02547	0
MSMEG_5432	pth	Peptidyl-tRNA hydrolase	2.02509	0
MSMEG_2387	leuC	3-isopropylmalate dehydratase, large subunit	2.0245	0
MSMEG_5418		Iron permease FTR1	2.02189	0
MSMEG_5412		Immunogenic protein MPT63	2.01998	0
MSMEG_5046		Drug transporter	2.01691	0
MSMEG_4932	murA	UDP-N-acetylglucosamine 1-carboxyvinyltransferase	2.01613	0
MSMEG_3875	cobK	Precorrin-6x reductase	2.01579	0
MSMEG_5019		Regulatory protein	2.01573	0
MSMEG_4647		Carbohydrate kinase, PfkB, putative	2.01481	0
MSMEG_5166		Na+/solute symporter	2.01412	0.001
MSMEG_1340		Putative uncharacterized protein	2.01311	0
MSMEG_0081		Putative uncharacterized protein	2.01174	0
MSMEG_1121		Putative uncharacterized protein	2.01102	0
MSMEG_0786		Serine/threonine protein kinase	2.00413	0
MSMEG_0394		Putative uncharacterized protein	2.00378	0
MSMEG_5793		Putative uncharacterized protein	2.00317	0
MSMEG_5534	pcrA	ATP-dependent DNA helicase PcrA	2.00121	0
MSMEG_5404		Propionate--CoA ligase	2.00087	0
			516
