# Supplementary material for: Deciphering the response of Mycobacterium smegmatis to nitrogen stress using bipartite active modules
Source: BMC Genomics. 2013 Jul 2;14:436. doi: 10.1186/1471-2164-14-436 (PMC3706326; doi:10.1186/1471-2164-14-436)
Supplement: Additional file 3 — A zip file containing illustrations of the 20 up-regulated metabolic network modules in nitrogen limitation identified by AMBIENT. [file 1471-2164-14-436-S3.zip]

Archive with 18 entries (18 files):
- add3/1851983883936012_add10.pdf
- add3/1851983883936012_add11.pdf
- add3/1851983883936012_add12.pdf
- add3/1851983883936012_add13.pdf
- add3/1851983883936012_add14.pdf
- add3/1851983883936012_add15.pdf
- add3/1851983883936012_add16.pdf
- add3/1851983883936012_add17.pdf
- add3/1851983883936012_add18.pdf
- add3/1851983883936012_add19.pdf
- add3/1851983883936012_add20.pdf
- add3/1851983883936012_add3.pdf
- add3/1851983883936012_add4.pdf
- add3/1851983883936012_add5.pdf
- add3/1851983883936012_add6.pdf
- add3/1851983883936012_add7.pdf
- add3/1851983883936012_add8.pdf
- add3/1851983883936012_add9.pdf
