# Supplementary material for: Deciphering the response of Mycobacterium smegmatis to nitrogen stress using bipartite active modules
Source: BMC Genomics. 2013 Jul 2;14:436. doi: 10.1186/1471-2164-14-436 (PMC3706326; doi:10.1186/1471-2164-14-436)
Supplement: Additional file 4 — A zip file containing illustrations of the 6 down-regulated metabolic network modules in nitrogen limitation identified by AMBIENT. [file 1471-2164-14-436-S4.zip]

Archive with 7 entries (7 files):
- add4/1851983883936012_add21.pdf
- add4/1851983883936012_add22.pdf
- add4/1851983883936012_add23.pdf
- add4/1851983883936012_add24.pdf
- add4/1851983883936012_add25.pdf
- add4/1851983883936012_add26.pdf
- add4/1851983883936012_add27.pdf
