# Supplementary material for: Deciphering the response of Mycobacterium smegmatis to nitrogen stress using bipartite active modules
Source: BMC Genomics. 2013 Jul 2;14:436. doi: 10.1186/1471-2164-14-436 (PMC3706326; doi:10.1186/1471-2164-14-436)
Supplement: Additional file 5 — A list of genes in each module in S3 and S4. [file 1471-2164-14-436-S5.xlsx]

## Sheet: Up modules
Module	Name	Associated Genes	Score	ID
1	Ammonium-hydroxide:NAD+ oxidoreductase	MSMEG_0428, nirB	4.36884	R_rxn00569
1	Ammonium-hydroxide:NADP+ oxidoreductase	MSMEG_2837, nirB, MSMEG_0428	4.36884	R_rxn00568
1	Nitrate reductase (Menaquinol-8)	MSMEG_2837, narI, narH, MSMEG_5140, narJ, nirB	1.04525	R_rxn10121
1	Nitrate reductase (Ubiquinol-8)	MSMEG_2837, narI, MSMEG_5140, narH, narJ	0.0126111	R_rxn10120
1	Nitrate transport in via proton symport	MSMEG_0433, MSMEG_5141	1.80299	R_rxn05627
1	Nitric oxide, NADH2:oxygen oxidoreductase	MSMEG_1336	0.769569	R_rxn03990
1	Nitric oxide, NADPH2:oxygen oxidoreductase	MSMEG_1336	0.769569	R_rxn03991
1	Nitrite transport in via proton symport	MSMEG_0433, MSMEG_5141	1.80299	R_rxn05625
2	Cytosine deaminase	MSMEG_4687	1.26833	R_rxn00717
2	Cytosine transport in via proton symport	MSMEG_1177, MSMEG_2972, MSMEG_6660, MSMEG_3402, MSMEG_3556, MSMEG_5730	2.12923	R_rxn05527
2	Uracil ion-coupled transport	MSMEG_1177, MSMEG_2972, MSMEG_6660, MSMEG_3402, MSMEG_3556, MSMEG_5730	2.12923	R_rxn05197
3	4-hydroxy-2-oxopentanoate pyruvate-lyase	MSMEG_4150, MSMEG_5937	0.140147	R_rxn00540
3	Ethanolamine ammonia-lyase	eutC, eutB	1.3821	R_rxn00539
3	Ethanolamine transport in/out via proton symport	eat	1.48311	R_rxn05551
3	L-Threonine acetaldehyde-lyase	ltaE	0.00189298	R_rxn00541
3	Pyruvate decarboxylase	MSMEG_5735	1.02624	R_rxn00544
3	Sn-Glycero-3-phosphoethanolamine glycerophosphohydrolase	MSMEG_6423	0.856386	R_rxn01073
4	Arginine/ornithine antiporter	MSMEG_1408	0.942909	R_rxn10131
4	L-Glutamate 5-semialdehyde:NAD+ oxidoreductase	pruA	0.602567	R_rxn00183
4	L-Ornithine:2-oxo-acid aminotransferase	rocD	3.08188	R_rxn00467
4	N2-Acetyl-L-ornithine:L-glutamate N-acetyltransferase	argJ	0.0126111	R_rxn01636
5	4-imidazolone-5-propanoate amidohydrolase	hutI	1.09118	R_rxn01642
5	4,5-Dihydro-4-oxo-5-imidazolepropanoate hydro-lyase	hutU	1.45433	R_rxn02085
5	L-Histidine ammonia-lyase	hutH	1.21004	R_rxn00867
5	N-Formimino-L-glutamate iminohydrolase	hutF	0.556999	R_rxn01640
6	Dimethylargininase	MSMEG_1414	3.79209	R_rxn01819
7	Ammonia transport via diffusion	amt (MSMEG_6259), amtB	3.82319	R_rxn05466
8	Cadmium transport out via antiport	MSMEG_0755	1.07307	R_rxn05517
8	Potassium transport out via proton antiport	MSMEG_2769, MSMEG_2771	0.0374493	R_rxn05596
8	Potassium uptake	MSMEG_1315	1.942	R_rxn05206
8	Zinc resistance protein	MSMEG_0755	1.07307	R_rxn05315
9	Carbamate hydratase	cynS	3.41042	R_rxn05063
10	(S)-2-methylbutanoyl-CoA:enzyme N6-(dihydrolipoyl)lysine	MSMEG_4710, sucB	0.434775	R_rxn06335
10	2-methylbutanoyl-CoA:"acyl-carrier-protein" transferase	MSMEG_4325	1.70788	R_rxn05358
10	4-methyl-3-oxo-hexanoyl-ACP:malonyl-"acyl-carrier-protein" C-acyltransferase (decarboxylating)	MSMEG_4328	1.45433	R_rxn05359
10	4-methyl-3-oxo-hexanoyl-ACP:NADP+ oxidoreductase	fabG, MSMEG_6538, MSMEG_0779, fabG, MSMEG_4800	0.433969	R_rxn05360
10	alpha-keto acid dehydrogenase	MSMEG_2467, MSMEG_4711, MSMEG_4712	0.240379	R_rxn07435
11	Aminoacetone:oxygen oxidoreductase(deaminating)(flavin-containing)	tynA (MSMEG_2526), tynA (MSMEG_3847)	3.18749	R_rxn01833
12	Tyramine:oxygen oxidoreductase(deaminating)(flavin-containing)	tynA (MSMEG_2526), tynA (MSMEG_3847)	3.18749	R_rxn01715
13	Sarcosine:oxygen oxidoreductase (demethylating)	MSMEG_6264	2.70117	R_rxn00433
14	(R,R)-Tartrate carboxy-lyase	MSMEG_1986	0.982026	R_rxn01285
14	Meso-Tartaric acid:NAD+ oxidoreductase	MSMEG_1986	0.982026	R_rxn01847
14	Tartrate dehydrogenase	MSMEG_1986	0.982026	R_rxn04143
15	Thiamine hydrolase	MSMEG_3478	0.526125	R_rxn01537
15	Thiamine transport in via proton symport	MSMEG_1177, MSMEG_2972, MSMEG_6660, MSMEG_3402, MSMEG_3556, MSMEG_5730	2.12923	R_rxn09657
16	A-galactosidase (stachyose)	MSMEG_0514	0.714736	R_rxn02596
16	Alpha-D-Glucoside glucohydrolase	MSMEG_0514	0.714736	R_rxn00817
16	Alpha-galactosidase	MSMEG_0514	0.714736	R_rxn03838
16	Raffinose galactohydrolase	MSMEG_0514	0.714736	R_rxn00818
17	Allantoin transport in via proton symport	MSMEG_1177, MSMEG_2972, MSMEG_6660, MSMEG_3402, MSMEG_3556, MSMEG_5730	2.12923	R_rxn05682
18	Urate:oxygen oxidoreductase	MSMEG_6116	1.942	R_rxn01523
19	2-dehydro-3-deoxy-D-gluconate-6-phosphate	eda (MSMEG_0312), eda (MSMEG_3788)	0.665286	R_rxn03884
19	6-Phospho-D-gluconate hydro-lyase	edd	1.2649	R_rxn01477
19	ATP:2-dehydro-3-deoxy-D-gluconate 6-phosphotransferase	MSMEG_2908, MSMEG_3785	0.177561	R_rxn01123
20	12-methyl-tridecanoyl-ACP:malonyl-"acyl-carrier-protein" C-acyltransferase (decarboxylating)	MSMEG_4328	1.45433	R_rxn05429
20	14-methyl-3-oxo-pentadecanoyl-ACP:NADP+ oxidoreductase	fabG, MSMEG_6538, MSMEG_0779, fabG, MSMEG_4800	0.433969	R_rxn05430

## Sheet: Down modules
Down Module	Name	Associated Genes	Score	ID
1	(3R)-3-Hydroxybutanoyl-"acyl-carrier-protein" hydro-lyase		-1.04787	R_rxn08713
1	(R)-3-Hydroxytetradecanoly-"acyl-carrier-protein":UDP-N-acetyl-		-1.04787	R_rxn01226
1	1-(5-phospho-D-ribosyl)-AMP 1,6-hydrolase	hisI, hisE	-0.464086	R_rxn00362
1	1-(5-Phospho-D-ribosyl)-ATP:pyrophosphate phosphoribosyl-transferase	hisG	-0.452994	R_rxn04082
1	1-(5'-Phosphoribosyl)-5-amino-4-(N-succinocarboxamide)-imidazole	purB	-0.37104	R_rxn00915
1	10-Formyltetrahydrofolate:5'-phosphoribosyl-5-amino-4-	purH	-0.430261	R_rxn05323
1	1L-myo-Inositol-1-phosphate lyase (isomerizing)	MSMEG_6904	-0.99664	R_rxn08620
1	2-Dehydro-3-deoxy-D-octonate-8-phosphate		-1.04787	R_rxn00710
1	2'-Deoxyguanosine 5'-triphosphate pyrophosphohydrolase	MSMEG_5422	-0.887156	R_rxn03933
1	2'-Deoxyuridine 5'-diphosphate:oxidized-thioredoxin	nrdF2, MSMEG_1019, MSMEG_1018, MSMEG_2299, MSMEG_2298, nrdF2	0.418289	R_rxn09562
1	3-Deoxy-D-manno-octulosonate-8-phosphate 8-phosphohydrolase		-1.04787	R_rxn09210
1	3-deoxy-D-manno-octulosonic acid transferase		-1.04787	R_rxn06848
1	3-deoxy-D-manno-octulosonic acid transferase		-1.04787	R_rxn01117
1	3-deoxy-D-manno-octulosonic acid transferase III (LPS core biosynthesis)		-1.04787	R_rxn03918
1	3,4-Dihydroxy-2-butanone 4-phosphate synthase	MSMEG_3072	-0.0409239	R_rxn00839
1	5,10-Methylenetetrahydrofolate:dUMP C-methyltransferase	thyA	-0.344581	R_rxn03164
1	Acetyl-CoA:D-glucosamine-1-phosphate N-acetyltransferase	glmU	-0.349041	R_rxn10313
1	Adenosine ribohydrolase	MSMEG_1621	-0.495835	R_rxn05345
1	Adenosyl cobinamide phosphate guanyltransferase	cobU	-0.238093	R_rxn03146
1	Adenosylcobalamin 5'-phosphate synthase	cobS	-0.0986834	R_rxn05173
1	ADP-D-glycero-D-manno-heptose 6-epimerase		-1.04787	R_rxn01962
1	ADPribose ribophosphohydrolase	MSMEG_3745	-0.350335	R_rxn13784
1	alpha-ribazole 5-phosphate phosphatase		-1.04787	R_rxn00461
1	alpha,alpha-Trehalose:orthophosphate beta-D-glucosyltransferase	MSMEG_1608	-0.255529	R_rxn00785
1	AMP:pyrophosphate phosphoribosyltransferase	MSMEG_2964	-0.833162	R_rxn08618
1	anteisoheptadecanoyl-CDPdiacylglycerol-serine O-phosphatidyltransferase	MSMEG_0860	-0.473556	R_rxn00836
1	anteisoheptadecanoyl-lipoteichoic acid synthesis (n=24), linked, N-acetylglucosamine substituted	MSMEG_4947	-0.534471	R_rxn08311
1	anteisoheptadecanoyl-phosphatidylserine decarboxylase	psd	-0.290726	R_rxn06723
1	anteisopentadecanoyl-lipoteichoic acid synthesis (n=24), linked, N-acetylglucosamine substituted	MSMEG_4947	-0.534471	R_rxn10307
1	ATP:(d)GMP phosphotransferase	gmk	-0.750483	R_rxn08040
1	ATP:(d)GMP phosphotransferase	gmk	-0.750483	R_rxn08709
1	ATP:2,3,2',3'-tetrakis(3-hydroxytetradecanoyl)-D-glucosaminyl-beta-		-1.04787	R_rxn09113
1	ATP:D-ribose-5-phosphate pyrophosphotransferase	MSMEG_5427	-0.435277	R_rxn02835
1	ATP:D-ribulose 5-phosphotransferase	araB	-1.54323	R_rxn00777
1	ATP:dTMP phosphotransferase	MSMEG_1873, MSMEG_5259	-0.246499	R_rxn_0002
1	ATP:L-ribulose 5-phosphotransferase	araB	-1.54323	R_rxn03136
1	ATP:nucleoside-diphosphate phosphatransferase	ndk	-0.913406	R_rxn01513
1	ATP:nucleoside-diphosphate phosphatransferase	ndk	-0.913406	R_rxn10227
1	ATP:nucleoside-diphosphate phosphatransferase	ndk	-0.913406	R_rxn01351
1	ATP:nucleoside-diphosphate phosphatransferase	ndk	-0.913406	R_rxn02286
1	ATP:nucleoside-diphosphate phosphatransferase	ndk	-0.913406	R_rxn01673
1	ATP:nucleoside-diphosphate phosphatransferase	ndk	-0.913406	R_rxn00514
1	ATP:nucleoside-diphosphate phosphatransferase	ndk	-0.913406	R_rxn09225
1	ATP:nucleoside-phosphate phosphotransferase		-1.04787	R_rxn03903
1	Biomass		-1.04787	R_rxn10233
1	CDP-diacylglycerol synthetase (n-C18:0)	cdsA	-0.692337	R_rxn05457
1	CTP:3-deoxy-D-manno-octulosonate cytidylyltransferase		-1.04787	R_rxn01114
1	Cytidine-5'-monophosphate phosphoribo(deoxyribo)hydrolase		-1.04787	R_rxn08711
1	D-Arabinose-5-phosphate ketol-isomerase		-1.04787	R_rxn10232
1	D-Fructose 6-phosphate:D-glyceraldehyde-3-phosphate glycolaldehyde	MSMEG_2166, MSMEG_2165, tkt, MSMEG_4436	-0.160047	R_rxn03408
1	D-Glucosamine 1-phosphate 1,6-phosphomutase	glmM	-0.286481	R_rxn_0003
1	D-glycero-D-manno-hepose 1-phosphate adenyltransferase		-1.04787	R_rxn08708
1	D-glycero-D-manno-heptose 1,7-bisphosphate phosphatase		-1.04787	R_rxn10220
1	D-glycero-D-manno-heptose 7-phosphate kinase		-1.04787	R_rxn08583
1	D-Ribose ABC transport	MSMEG_3095	-0.549143	R_rxn08619
1	D-ribose transport out via ABC system	MSMEG_3095	-0.549143	R_rxn00117
1	D-Ribose-5-phosphate ketol-isomerase	MSMEG_3272, MSMEG_6787	-0.278928	R_rxn01485
1	D-Ribose[e]		-1.04787	R_rxn10311
1	D-Ribulose-5-phosphate 3-epimerase	rpe	-0.0700192	R_rxn02834
1	di-trans,poly-cis-Decaprenyl-diphosphate:isopentenyl-diphosphate	uppS	-0.0234323	R_rxn00463
1	DNA replication	smc, gyrA, MSMEG_0456, MSMEG_6896, dnaN, MSMEG_3741, scpA, dnaE, MSMEG_0457, priA, dnaA, MSMEG_6285, dnaG, gyrB, topA	-0.422243	R_rxn03916
1	DNA synthesis		-1.04787	R_rxn10310
1	Dodecanoyl-"acyl-carrier protein": malonyl-CoA	MSMEG_0530, MSMEG_4351	-1.04787	R_rxn03130
1	Dodecanoyl-"acyl-carrier protein":malonyl-CoA	MSMEG_3151	-0.636463	R_rxn06075
1	dodecanoyl-"acyl-carrier-protein":malonyl-"acyl-carrier-protein"	MSMEG_4328	-0.250435	R_rxn01512
1	dUTP nucleotidohydrolase	MSMEG_5422	-0.887156	R_rxn05644
1	Endotoxin Synthesis (lauroyl transferase)		-1.04787	R_rxn08954
1	Endotoxin Synthesis (myristoyl transferase)		-1.04787	R_rxn03901
1	galactosyltransferase I (LPS core synthesis)		-1.04787	R_rxn01353
1	glucosyltransferase I (LPS core synthesis)		-1.04787	R_rxn03159
1	glucosyltransferase II (LPS core synthesis)		-1.04787	R_rxn01299
1	glucosyltransferase III (LPS core synthesis)		-1.04787	R_rxn03538
1	GMP:pyrophosphate phosphoribosyltransferase	hpt	-0.507789	R_rxn00770
1	Guanosine 5'-triphosphate pyrophosphohydrolase	MSMEG_5422	-0.887156	R_rxn05040
1	Guanosine ribohydrolase	MSMEG_1621	-0.495835	R_rxn03181
1	guanylate kinase (GMP:dATP)	gmk	-0.750483	R_rxn00295
1	heptosyltransferase I (LPS core synthesis)		-1.04787	R_rxn00800
1	heptosyltransferase II (LPS core synthesis)		-1.04787	R_rxn06865
1	heptosyltransferase III (LPS core synthesis)		-1.04787	R_rxn00139
1	heptosyltransferase IV (LPS core synthesis)		-1.04787	R_rxn03439
1	IMP 1,2-hydrolase (decyclizing)	purH	-0.430261	R_rxn02331
1	IMP:L-aspartate ligase (GDP-forming)	purA	-0.887586	R_rxn01509
1	IMP:pyrophosphate phosphoribosyltransferase	hpt	-0.507789	R_rxn01519
1	Inosine 5'-triphosphate pyrophosphohydrolase	MSMEG_5422	-0.887156	R_rxn06729
1	Inosine ribohydrolase	MSMEG_1621	-0.495835	R_rxn10308
1	isoheptadecanoyl-CDPdiacylglycerol-serine O-phosphatidyltransferase	MSMEG_0860	-0.473556	R_rxn00214
1	isoheptadecanoyl-CDPdiacylglycerol:sn-glycerol-3-phosphate 3-phosphatidyltransferase	MSMEG_2933, pgsA	-0.325137	R_rxn00358
1	isoheptadecanoyl-lipoteichoic acid synthesis (n=24), linked, N-acetylglucosamine substituted	MSMEG_4947	-0.534471	R_rxn10312
1	isoheptadecanoyl-phosphatidate cytidylyltransferase	cdsA	-0.692337	R_rxn00711
1	isoheptadecanoyl-phosphatidylserine decarboxylase	psd	-0.290726	R_rxn10314
1	isohexadecanoyl-lipoteichoic acid synthesis (n=24), linked, N-acetylglucosamine substituted	MSMEG_4947	-0.534471	R_rxn01544
1	isopentadecanoyl-lipoteichoic acid synthesis (n=24), linked, N-acetylglucosamine substituted	MSMEG_4947	-0.534471	R_rxn00301
1	isotetradecanoyl-lipoteichoic acid synthesis (n=24), linked, N-acetylglucosamine substituted	MSMEG_4947	-0.534471	R_rxn00239
1	ITP:cytidine 5'-phosphotransferase	cmk	-0.191742	R_rxn05295
1	L-Arabinose ketol-isomerase	araA	-1.51671	R_rxn02285
1	L-Arabinose-ABC transport	MSMEG_1711	-1.18745	R_rxn01520
1	L-Arabinose[e]		-1.04787	R_rxn00515
1	L-ribulose-5-phosphate 4-epimerase	MSMEG_1714	-0.876555	R_rxn05355
1	LIPID biosynthesis		-1.04787	R_rxn05160
1	LPS heptose kinase I (LPS core synthesis)		-1.04787	R_rxn00838
1	LPS heptose kinase II (LPS core synthesis)		-1.04787	R_rxn03150
1	mRNA synthesis		-1.04787	R_rxn00791
1	myristoyl-lipoteichoic acid synthesis (n=24), linked, N-acetylglucosamine substituted	MSMEG_4947	-0.534471	R_rxn00776
1	N-(5-Phospho-beta-D-ribosyl)anthranilate ketol-isomerase		-1.04787	R_rxn02004
1	N-(5-Phospho-D-ribosyl)anthranilate:pyrophosphate	trpD	0.431516	R_rxn02404
1	N6-(1,2-Dicarboxyethyl)AMP AMP-lyase	purB	-0.37104	R_rxn03537
1	NAD kinase (dTTP)	ppnK	-0.250435	R_EX_cpd00224_e
1	Orotidine-5'-phosphate carboxy-lyase	pyrF	-0.637637	R_rxn10226
1	P1,P4-Bis(5'-nucleosyl)-tetraphosphate nucleotidohydrolase	MSMEG_5028	-0.0699582	R_rxn08712
1	palmitoyl-lipoteichoic acid synthesis (n=24), linked, N-acetylglucosamine substituted	MSMEG_4947	-0.534471	R_rxn03511
1	Peptidoglycan subunit synthesis	MSMEG_6201, MSMEG_6900	-0.246528	R_rxn02508
1	Phosphatidylglycerol synthase (n-C18:0)	MSMEG_2933, pgsA	-0.325137	R_rxn03904
1	Phosphatidylserine decarboxylase (n-C18:0)	psd	-0.290726	R_rxn01292
1	Phosphatidylserine syntase (n-C18:0)	MSMEG_0860	-0.473556	R_rxn00293
1	Phosphoenolpyruvate:UDP-N-acetyl-D-glucosamine	murA	-0.693574	R_rxn00410
1	Phosphoribosyl-ATP pyrophosphohydrolase	hisI, hisE	-0.464086	R_rxn05351
1	rhamnosyltransferase I (LPS core biosynthesis)		-1.04787	R_rxn10060
1	RNA transcription	MSMEG_2758, rpoA, nusA, rpoC, trmD, MSMEG_6926, MSMEG_1636, rnc, mnmA, rnpA	-0.551991	R_rxn00605
1	rxn05144	MSMEG_2939	-0.318655	R_bio00395
1	Sedoheptulose-7-phosphate:D-glyceraldehyde-3-phosphate	MSMEG_2166, MSMEG_2165, tkt, MSMEG_4436	-0.160047	R_rxn00119
1	stearoyl-lipoteichoic acid synthesis (n=24), linked, N-acetylglucosamine substituted	MSMEG_4947	-0.534471	R_rxn09202
1	Tetradecanoyl-"acyl-carrier protein":malonyl-CoA	MSMEG_3151	-0.636463	R_rxn00832
1	Tetradecanoyl-"acyl-carrier protein":malonyl-CoA	MSMEG_0530, MSMEG_4351	-1.04787	R_rxn03919
1	tetradecanoyl-ACP:"acyl-carrier-protein" transferase	MSMEG_4325	-0.334987	R_rxn03137
1	Trehalose storage		-1.04787	R_rxn02405
1	Trehalose-6-phosphate phosphohydrolase	otsB	-0.195781	R_rxn01200
1	UDP-2,3-bis(3-hydroxytetradecanoyl)-beta-D-glucosamine:2,3-bis-(3-		-1.04787	R_rxn00789
1	UDP-2,3-bis(3-hydroxytetradecanoyl)glucosamine diphosphatase		-1.04787	R_rxn01116
1	UDP-3-O-(3-hydroxymyristoyl)glucosamine acyltransferase		-1.04787	R_rxn05324
1	UDP-3-O-acetylglucosamine deacetylase		-1.04787	R_rxn05331
1	UDP-D-galactopyranose furanomutase	glf	-0.776757	R_rxn10259
1	UDP-N-acetyl-D-glucosamine 4-epimerase	MSMEG_6142, MSMEG_6843	-0.190108	R_rxn00707
1	UDP-N-acetylglucosamine-N-acetylmuramyl-(pentapeptide)pyrophosphoryl-undecaprenol N-acetylglucosamine transferase	murG	-0.551144	R_rxn10199
1	UDP-N-acetylglucosamine-N-acetylmuramyl-(pentapeptide)pyrophosphoryl-undecaprenol N-acetylglucosamine transferase	murG	-0.551144	R_rxn00355
1	UDP-N-acetylglucosamine:undecaprenylphosphate N-acetylglucosamine -1-phosphate transferase	MSMEG_4947	-0.534471	R_rxn10309
1	UDP-N-acetylmuramate:L-alanine ligase (ADP-forming)	murC	-0.273788	R_rxn00714
1	UDP-N-acetylmuramate:NADP+ oxidoreductase	murB	-0.825184	R_rxn01678
1	UDP-N-acetylmuramoyl-L-alanyl-D-glutamyl-meso-2,6-	MSMEG_4231	-0.451883	R_rxn00927
1	UDPglucose 4-epimerase	MSMEG_6142, MSMEG_6843	-0.190108	R_EX_cpd00105_e
1	UDPglucose:D-glucose-6-phosphate 1-alpha-D-glucosyltransferase	MSMEG_5892	-0.229084	R_rxn05144
1	UDPMurAc(oyl-L-Ala-D-gamma-Glu-L-Lys-D-Ala-D-Ala):undecaprenyl-	mraY	-0.321659	R_rxn03638
1	UDPMurAc(oyl-L-Ala-D-gamma-Glu-L-Lys-D-Ala-D-Ala):undecaprenyl-	mraY	-0.321659	R_rxn03182
1	UMP:pyrophosphate phosphoribosyltransferase	MSMEG_3042	-0.955908	R_rxn13783
1	Undecaprenyl-diphosphate phosphohydrolase	MSMEG_4194	-0.453609	R_rxn10315
1	Uracil hydro-lyase (adding D-ribose 5-phosphate)	MSMEG_1737, MSMEG_3175, truB, rluB, truA	-0.517827	R_rxn01545
1	Uridine triphosphate pyrophosphohydrolase	MSMEG_5422	-0.887156	R_rxn01966
1	UTP:alpha-D-hexose-1-phosphate uridylyltransferase	galT	0.0879332	R_rxn08710
1	UTP:ammonia ligase(ADP-forming)	pyrG	-0.258555	R_rxn05294
1	UTP:N-acetyl-alpha-D-glucosamine-1-phosphate uridylyltransferase	glmU	-0.349041	R_rxn00775
1	Xanthosine ribohydrolase	MSMEG_1621	-0.495835	R_rxn01763
1	XMP:pyrophosphate phosphoribosyltransferase	hpt	-0.507789	R_rxn04308
1	XTP pyrophosphohydrolase	MSMEG_5422	-0.887156	R_rxn00609
2	citrate hydro-lyase		-0.887156	R_rxn01388
2	Citrate oxaloacetate-lyase ((pro-3S)-CH2COO- --acetate)	MSMEG_2667, MSMEG_6298, MSMEG_6644	-0.0201727	R_rxn05557
2	Citrate[e]		-1.04787	R_EX_cpd00137_e
2	Fe3+-ABC transport		-1.04787	R_EX_cpd10516_e
2	Fe3+[e]		-1.04787	R_rxn00974
2	FE3t4	MSMEG_5419, MSMEG_5420	-0.903947	R_rxn05292
2	iron (III) dicitrate transport via ABC system	MSMEG_2319, MSMEG_1039	0.0120222	R_rxn00265
2	isocitrate hydro-lyase		-0.400441	R_rxn05195
3	ATP:pantetheine-4'-phosphate adenylyltransferase	coaD	-0.256971	R_rxn12512
3	ATP:pantothenate 4'-phosphotransferase	MSMEG_6096, coaA	-0.668631	R_rxn02175
3	ATP:phosphopantothenate-cysteine ligase	coaBC	-1.21631	R_rxn09177
3	CTP:phosphopantothenate-cysteine ligase	coaBC	-1.21631	R_rxn12510
3	N-"(R)-4'-Phosphopantothenoyl"-L-cysteine carboxy-lyase	coaBC	-1.21631	R_rxn02341
4	(3R)-3-Hydroxybutanoyl-"acyl-carrier-protein" hydro-lyase		-1.04787	R_rxn05356
4	Decanoyl-"acyl-carrier protein":malonyl-"acyl-carrier-protein"	MSMEG_4328	-1.54323	R_rxn05348
4	Decanoyl-"acyl-carrier protein":malonyl-CoA (NAD)	MSMEG_3151	-0.636463	R_rxn05333
4	Decanoyl-"acyl-carrier protein":malonyl-CoA (NADP)	MSMEG_0530, MSMEG_4351	-1.04787	R_rxn05327
5	GGTT		-1.04787	R_rxn12008
5	PPTT		-1.04787	R_rxn05287
5	rxn12008		-1.04787	R_rxn03892
5	trans-hexaprenyltranstransferase		-1.04787	R_rxn03891
6	11-methyl-3-hydroxy-dodecanoyl-ACP hydro-lyase		-1.04787	R_rxn05399
6	11-methyl-dodecanoyl-ACP:malonyl-"acyl-carrier-protein" C-acyltransferase (decarboxylating)	MSMEG_4328	-1.08252	R_rxn05442
6	11-methyl-trans-dodec-2-enoyl-ACP:NAD+ oxidoreductase (A-specific)	MSMEG_3151	-0.636463	R_rxn05400
6	11-methyl-trans-dodec-2-enoyl-ACP:NADP+ oxidoreductase (A-specific)	MSMEG_0530, MSMEG_4351	-1.04787	R_rxn05398
7	D-Xylose ketol-isomerase	xylA	-1.6451	R_rxn01044
7	D-Xylose-ABC transport	MSMEG_6020, MSMEG_6019, MSMEG_6018	-0.658676	R_rxn05167
7	D-Xylose[e]		-1.04787	R_EX_cpd00154_e
