# Supplementary material for: Deciphering the response of Mycobacterium smegmatis to nitrogen stress using bipartite active modules
Source: BMC Genomics. 2013 Jul 2;14:436. doi: 10.1186/1471-2164-14-436 (PMC3706326; doi:10.1186/1471-2164-14-436)
Supplement: Additional file 6 — Up-modules are presented in their metabolic network context, illustrating a cluster of modules around ammonium and around hydrogen peroxide. In S6.1 the nodes in a module are coloured using the original scoring scheme, while in S6.2 the nodes in each module are coloured the same. [file 1471-2164-14-436-S6.zip]

Archive with 2 entries (2 files):
- add6/1851983883936012_add29.pdf
- add6/1851983883936012_add30.pdf
